# Supplementary material for: Associations of non-high-density lipoprotein cholesterol to high-density lipoprotein cholesterol ratio with diabetes and prediabetes among adults with hypertension: a cross-sectional study
Source: Front Endocrinol (Lausanne). 2025 May 8;16:1523016. doi: 10.3389/fendo.2025.1523016 (PMC12094971; doi:10.3389/fendo.2025.1523016)
Supplement: Supplementary file 1 [file DataSheet1.csv]

	Sex	Age	age	Race	Education	Marriage	PIR	pir	sbp	dbp	BMI	bmi	weight.kg.	height.cm.	Waist circumference	HbA1c....	Fasting Glucose..mg.dL.	Fasting Glucose..mmol.L.	pre.diabetes	diabetes	prediabete+diabete	Alb.g.dL.	alb.g.L.	Glucose.mg.dL.	Glucose..mmol.L.	Triglycerides..mg.dL.	Triglycerides..mmol.L.	HDLmg.dl	HDLmol.l	N.HDLmg.dl	N.HDLmol.l	NHHR1	NHHR2	haemoglobin.g.dL.	Total cholesterol ..mg.dL.	Total cholesterol ..mmol.L.	Uric acid..mg.dL.	Uric acid..umol.L.	Smoke	nhhr
51624	1	34	1	3	2	1	1.36	2	114	88	32.22	3	87.4	164.7	100.4	5.2	NA	NA	0	0	0	4.8	48	76	4.22	73	0.824	50	1.29	85	2.2	1.7	1.705426357	14.7	135	3.49	8.3	493.7	1	1
51628	2	60	2	4	2	3	0.69	1	154	70	42.39	3	116.8	166	118.2	6	NA	NA	0	1	1	3.9	39	169	9.38	134	1.513	45	1.16	157	4.06	3.488888889	3.5	13.7	202	5.22	7.6	452	1	3
51630	2	49	1	3	3	3	1.91	2	118	82	30.57	3	86.7	168.4	107.8	5.3	NA	NA	0	0	0	4.3	43	92	5.11	218	2.461	45	1.16	214	5.54	4.755555556	4.775862069	14.7	259	6.7	5.1	303.3	1	4
51633	1	80	2	3	3	1	1.27	2	142	62	26.04	2	79.1	174.3	91.1	5.4	NA	NA	0	0	0	4.3	43	95	5.27	55	0.621	75	1.94	107	2.77	1.426666667	1.427835052	13.7	182	4.71	3.9	232	1	1
51645	1	66	2	1	1	1	0.41	1	146	68	28.25	2	82.9	171.3	NA	5.7	127	7.05	0	1	1	4.4	44	113	6.27	224	2.529	40	1.03	177	4.58	4.425	4.446601942	14.6	217	5.61	6.2	368.8	0	4
51653	1	44	1	3	2	3	4.43	3	118	90	29.1	2	102.4	187.6	106.6	5.4	97	5.384	0	0	0	4.7	47	92	5.11	226	2.552	37	0.96	160	4.13	4.324324324	4.302083333	15.3	197	5.09	7.3	434.2	0	4
51655	2	49	1	1	1	1	1.45	2	140	80	28.41	2	76.5	164.1	92.6	5.7	NA	NA	1	0	1	4.3	43	92	5.11	142	1.603	58	1.5	144	3.72	2.482758621	2.48	10.9	202	5.22	4.7	279.6	0	2
51657	1	54	1	3	1	1	2.2	2	136	86	26.03	2	74.7	169.4	96.2	5.2	NA	NA	0	0	0	4.1	41	95	5.27	554	6.255	45	1.16	203	5.25	4.511111111	4.525862069	14.9	248	6.41	9.3	553.2	0	4
51658	2	26	1	1	2	1	1.35	2	134	84	39.25	3	103.9	162.7	121.2	5.3	NA	NA	0	0	0	3.8	38	69	3.83	201	2.269	49	1.27	123	3.18	2.510204082	2.503937008	11.2	172	4.45	4.7	279.6	0	2
51661	2	60	2	1	2	1	2.75	2	132	68	32.07	3	73.5	151.4	100.6	5.9	95	5.273	1	0	1	4	40	92	5.11	124	1.4	55	1.42	133	3.44	2.418181818	2.422535211	12.8	188	4.86	4.5	267.7	0	2
51662	2	44	1	1	1	1	3.97	3	130	84	25.06	2	71.9	169.4	82.3	5.2	89	4.94	0	0	0	4.3	43	84	4.66	57	0.644	63	1.63	150	3.88	2.380952381	2.380368098	12.1	213	5.51	5.6	333.1	0	2
51664	2	53	1	3	3	1	5	3	130	92	27.62	2	67.9	156.8	95.1	6	NA	NA	1	0	1	4.8	48	90	5	142	1.603	51	1.32	165	4.27	3.235294118	3.234848485	14.3	216	5.59	4	237.9	1	3
51667	1	50	1	3	3	2	1.24	2	138	66	26.6	2	84.1	177.8	96	5.8	NA	NA	1	0	1	4.9	49	86	4.77	190	2.145	41	1.06	161	4.16	3.926829268	3.924528302	13.4	202	5.22	5.8	345	0	4
51668	2	70	2	4	1	3	0.49	1	158	82	40.11	3	101.4	159	134.5	7.7	NA	NA	0	1	1	3.7	37	115	6.38	90	1.016	51	1.32	97	2.51	1.901960784	1.901515152	14.8	148	3.83	6	356.9	1	1
51669	2	65	2	1	1	1	0.54	1	148	88	27.85	2	73.1	162	101.8	6.1	109	6.051	1	0	1	4.3	43	107	5.94	218	2.461	48	1.24	210	5.43	4.375	4.379032258	12.8	258	6.67	4.4	261.7	0	4
51670	1	22	1	3	3	2	0.74	1	118	86	28.07	2	96.5	185.4	94.5	5.1	90	4.996	0	0	0	4.6	46	84	4.66	111	1.253	57	1.47	118	3.06	2.070175439	2.081632653	15.4	175	4.53	6.9	410.4	0	2
51675	2	80	2	3	1	1	1.72	2	148	48	19.43	1	49	158.8	74.7	5.4	98	5.44	0	0	0	4.4	44	94	5.22	144	1.626	47	1.22	118	3.05	2.510638298	2.5	13	165	4.27	4.9	291.5	0	2
51677	1	33	1	3	2	1	1.27	2	126	80	28.54	2	93.8	181.3	103	5.1	NA	NA	0	0	0	4.3	43	89	4.94	345	3.895	35	0.91	181	4.68	5.171428571	5.142857143	15.5	216	5.59	6.8	404.5	1	4
51678	1	60	2	3	2	1	1.03	2	154	98	25.84	2	74.6	169.9	102.7	5.5	NA	NA	0	0	0	4.6	46	81	4.5	387	4.369	52	1.34	195	5.05	3.75	3.768656716	15.2	247	6.39	7.3	434.2	1	3
51687	1	78	2	3	3	1	5	3	136	68	26.79	2	74	166.2	105.5	5.1	103	5.718	0	0	0	4.2	42	94	5.22	54	0.61	62	1.6	105	2.72	1.693548387	1.7	16.5	167	4.32	5	297.4	1	1
51690	2	63	2	2	1	1	1.59	2	148	88	32.04	3	72	149.9	103	10	NA	NA	0	1	1	4.3	43	275	15.27	175	1.976	50	1.29	117	3.03	2.34	2.348837209	14.1	167	4.32	3.2	190.3	0	2
51691	2	57	1	3	2	1	NA	NA	122	82	20.66	1	51	157.1	72.5	5.5	NA	NA	0	0	0	4.7	47	86	4.77	148	1.671	59	1.53	136	3.51	2.305084746	2.294117647	14.9	195	5.04	4.3	255.8	1	2
51694	1	38	1	3	3	1	1.15	2	160	84	35.84	3	117.3	180.9	121.5	10.3	197	10.935	0	1	1	4.4	44	189	10.49	147	1.66	36	0.93	145	3.75	4.027777778	4.032258065	16.8	181	4.68	6.6	392.6	0	4
51696	1	54	1	4	3	3	1.39	2	134	100	26.62	2	77.3	170.4	92.6	5.7	97	5.384	1	0	1	4.3	43	91	5.05	70	0.79	86	2.22	116	3	1.348837209	1.351351351	15.4	202	5.22	6.7	398.5	0	1
51701	1	36	1	3	1	3	2.2	2	114	86	25.95	2	79.2	174.7	93	5.5	NA	NA	1	0	1	4.4	44	102	5.66	308	3.477	43	1.11	155	4.01	3.604651163	3.612612613	16.5	198	5.12	5.9	350.9	0	3
51702	1	44	1	3	1	1	1.81	2	140	90	31.43	3	86.5	165.9	109.1	8.9	NA	NA	0	1	1	4	40	125	6.94	367	4.143	26	0.67	191	4.94	7.346153846	7.373134328	14.5	217	5.61	6.8	404.5	1	4
51707	2	64	2	5	1	3	0.69	1	138	72	27.18	2	62.8	152	95.5	7.9	NA	NA	0	1	1	4.7	47	114	6.33	201	2.269	53	1.37	108	2.79	2.037735849	2.03649635	13.6	161	4.16	4.5	267.7	0	2
51711	2	59	1	5	1	3	1.37	2	144	0	25.79	2	54.3	145.1	90.8	8.3	NA	NA	0	1	1	4	40	204	11.32	207	2.337	41	1.06	120	3.1	2.926829268	2.924528302	12.1	161	4.16	5	297.4	0	3
51714	1	58	1	3	3	3	2.77	2	140	84	33.23	3	113.5	184.8	114.7	6.3	NA	NA	1	0	1	4.1	41	106	5.88	421	4.753	36	0.93	279	7.22	7.75	7.76344086	15.9	315	8.15	6.8	404.5	1	4
51715	1	49	1	1	1	1	NA	NA	126	94	29.13	2	87.6	173.4	100.9	5.4	95	5.273	0	0	0	4	40	92	5.11	147	1.66	48	1.24	144	3.73	3	3.008064516	16.8	192	4.97	6	356.9	1	3
51721	2	40	1	1	1	3	0.55	1	146	96	26.59	2	63.8	154.9	95	5.7	NA	NA	1	0	1	4.3	43	83	4.61	244	2.755	46	1.19	163	4.21	3.543478261	3.537815126	12.6	209	5.4	4.3	255.8	0	3
51734	1	25	1	3	2	1	5	3	130	82	27.06	2	86.3	178.6	91.2	5.3	NA	NA	0	0	0	4.5	45	87	4.83	117	1.321	40	1.03	165	4.27	4.125	4.145631068	15.9	205	5.3	4.9	291.5	1	4
51735	2	55	1	1	3	1	5	3	154	82	28.97	2	67.2	152.3	94.7	5.8	NA	NA	1	0	1	4.4	44	83	4.61	151	1.705	59	1.53	128	3.31	2.169491525	2.163398693	13.8	187	4.84	5.8	345	0	2
51737	1	52	1	3	1	3	1.66	2	122	90	31.43	3	107	184.5	116.6	5.7	NA	NA	1	0	1	4.1	41	84	4.66	252	2.845	38	0.98	180	4.66	4.736842105	4.755102041	14.9	218	5.64	5.9	350.9	0	4
51738	1	37	1	1	1	3	2.77	2	144	90	28.42	2	77.1	164.7	95	5.7	NA	NA	1	0	1	4.4	44	89	4.94	226	2.552	50	1.29	259	6.7	5.18	5.19379845	15.2	309	7.99	4.5	267.7	0	4
51745	1	44	1	3	3	1	3.97	3	146	84	25.54	2	84.6	182	97.1	5.5	NA	NA	0	0	0	4.5	45	94	5.22	238	2.687	38	0.98	133	3.44	3.5	3.510204082	13.8	171	4.42	5.5	327.1	0	3
51747	1	77	2	1	1	1	2.06	2	144	58	43.65	3	117.7	164.2	141.5	7.8	192	10.658	0	1	1	3.6	36	182	10.1	142	1.603	42	1.09	113	2.92	2.69047619	2.678899083	12.3	155	4.01	6	356.9	1	2
51750	1	37	1	3	1	1	2.72	2	120	86	29.1	2	87.9	173.8	99.2	5	NA	NA	0	0	0	4.4	44	81	4.5	68	0.768	49	1.27	85	2.2	1.734693878	1.732283465	15.6	134	3.47	6.1	362.8	0	1
51752	2	78	2	1	1	3	0.7	1	130	60	22.63	1	51.6	151	91.8	11.7	NA	NA	0	1	1	3.7	37	352	19.54	157	1.773	53	1.37	116	3	2.188679245	2.189781022	11.2	169	4.37	2.9	172.5	1	2
51754	2	58	1	3	2	1	NA	NA	142	86	37.92	3	106	167.2	121	5.4	90	4.996	0	0	0	4.4	44	83	4.61	188	2.123	51	1.32	128	3.31	2.509803922	2.507575758	14.1	179	4.63	5.2	309.3	0	2
51768	2	56	1	3	3	3	2.57	2	130	66	28.48	2	67.8	154.3	91.6	6	96	5.329	1	0	1	4.1	41	90	5	105	1.185	64	1.66	219	5.66	3.421875	3.409638554	12.4	283	7.32	4.7	279.6	0	3
51778	1	72	2	1	1	1	NA	NA	136	42	33.1	3	94.2	168.7	115.1	6.6	NA	NA	0	1	1	4.2	42	99	5.5	249	2.811	50	1.29	95	2.46	1.9	1.906976744	12	145	3.75	6	356.9	1	1
51780	2	54	1	3	3	1	5	3	136	62	21.03	1	53.9	160.1	76.7	5.7	NA	NA	1	0	1	4.6	46	80	4.44	150	1.694	51	1.32	173	4.47	3.392156863	3.386363636	12.3	224	5.79	3.5	208.2	0	3
51783	1	42	1	2	2	3	0.76	1	184	96	27.49	2	82	172.7	102.6	11.9	359	19.928	0	1	1	2.5	25	328	18.21	359	4.053	42	1.09	223	5.76	5.30952381	5.28440367	13.1	265	6.85	5.5	327.1	1	4
51784	1	61	2	1	1	1	1.2	2	150	88	31.13	3	81.3	161.6	97.7	5.3	NA	NA	0	0	0	4.5	45	81	4.5	108	1.219	54	1.4	196	5.07	3.62962963	3.621428571	15.8	250	6.47	6.8	404.5	1	3
51790	2	80	2	3	1	1	1.03	2	170	90	27.25	2	66.9	156.7	98.9	5.3	NA	NA	0	0	0	4	40	85	4.72	138	1.558	94	2.43	178	4.6	1.893617021	1.893004115	13.4	272	7.03	5.2	309.3	0	1
51791	1	31	1	5	3	1	0	1	134	94	23.3	1	77.6	182.5	88	5	108	5.995	1	0	1	4.9	49	103	5.72	337	3.805	28	0.72	139	3.6	4.964285714	5	15.6	167	4.32	6.9	410.4	1	4
51799	1	50	1	1	2	2	2.31	2	122	84	29.83	2	85.2	169	95.2	5.7	NA	NA	1	0	1	4.1	41	85	4.72	559	6.311	38	0.98	275	7.11	7.236842105	7.255102041	14.5	313	8.09	6	356.9	0	4
51803	1	58	1	4	1	3	0.28	1	136	92	29.27	2	94	179.2	102	5.6	92	5.107	0	0	0	4.1	41	87	4.83	82	0.926	69	1.78	164	4.25	2.376811594	2.387640449	13.7	233	6.03	7.9	469.9	1	2
51804	1	80	2	3	2	1	2.87	2	138	72	17.87	1	51.4	169.6	75	5.8	NA	NA	1	0	1	3.7	37	48	2.66	148	1.671	59	1.53	127	3.28	2.152542373	2.14379085	14	186	4.81	5.3	315.2	1	2
51806	1	53	1	3	3	2	0.65	1	134	80	39.01	3	136.4	187	133.2	5.5	NA	NA	0	0	0	4.6	46	99	5.5	194	2.19	43	1.11	134	3.47	3.11627907	3.126126126	15.1	177	4.58	6.5	386.6	0	3
51807	1	78	2	2	3	3	NA	NA	132	58	34.24	3	101.4	172.1	110.4	5.8	105	5.829	1	0	1	4.4	44	99	5.5	215	2.427	44	1.14	227	5.87	5.159090909	5.149122807	14.9	271	7.01	7.5	446.1	0	4
51808	2	43	1	2	3	3	1.23	2	124	82	30.7	3	71.2	152.3	97.3	5.5	NA	NA	0	0	0	4.3	43	84	4.66	206	2.326	40	1.03	148	3.83	3.7	3.718446602	13	188	4.86	6	356.9	0	3
51818	1	56	1	1	1	1	NA	NA	136	74	22.64	1	60	162.8	78.5	5.5	NA	NA	0	0	0	4.3	43	92	5.11	262	2.958	44	1.14	215	5.56	4.886363636	4.877192982	15.3	259	6.7	4.6	273.6	0	4
51819	1	80	2	3	1	1	3.6	3	132	46	34.04	3	95.5	167.5	117.6	7.2	NA	NA	0	1	1	4.4	44	147	8.16	118	1.332	66	1.71	154	3.98	2.333333333	2.32748538	14.9	220	5.69	5.2	309.3	0	2
51823	2	80	2	3	3	3	1.09	2	138	60	30.99	3	71.6	152	100.4	6	NA	NA	1	0	1	3.9	39	112	6.22	152	1.716	71	1.84	141	3.64	1.985915493	1.97826087	14.4	212	5.48	6.7	398.5	0	1
51831	2	41	1	4	2	3	1.16	2	122	80	24.88	1	59.7	154.9	84.3	4.9	92	5.107	0	0	0	4.4	44	85	4.72	54	0.61	44	1.14	111	2.87	2.522727273	2.51754386	13.9	155	4.01	4.6	273.6	0	2
51834	2	66	2	1	1	3	0.63	1	166	88	22.83	1	49	146.5	86.1	12.3	375	20.816	0	1	1	4.4	44	350	19.43	325	3.669	48	1.24	202	5.23	4.208333333	4.217741935	14.3	250	6.47	3.6	214.1	1	4
51836	1	51	1	4	3	1	2.75	2	136	86	26.52	2	84.2	178.2	98	5.3	98	5.44	0	0	0	4.5	45	92	5.11	221	2.495	47	1.22	168	4.34	3.574468085	3.557377049	13.3	215	5.56	5.1	303.3	1	3
51839	1	36	1	2	3	2	1.34	2	110	80	44.46	3	142.3	178.9	147.7	6.3	NA	NA	1	0	1	4.3	43	101	5.61	137	1.547	40	1.03	160	4.14	4	4.019417476	15.7	200	5.17	8.6	511.5	0	4
51848	1	52	1	1	2	2	1.74	2	144	84	27.61	2	83.1	173.5	99	6.1	NA	NA	1	0	1	4.1	41	97	5.38	251	2.834	44	1.14	195	5.04	4.431818182	4.421052632	13.7	239	6.18	7.7	458	0	4
51849	2	41	1	4	3	3	NA	NA	138	78	29.11	2	91.1	176.9	99.5	5.3	88	4.885	0	0	0	4.3	43	84	4.66	49	0.553	61	1.58	97	2.51	1.590163934	1.588607595	10.9	158	4.09	4	237.9	0	1
51855	1	63	2	4	1	1	NA	NA	138	92	22.32	1	65.1	170.8	91.7	5.5	NA	NA	0	0	0	4.5	45	100	5.55	169	1.908	44	1.14	162	4.19	3.681818182	3.675438596	14	206	5.33	5.9	350.9	1	3
51856	2	61	2	2	1	3	5	3	182	24	28.37	2	61.8	147.6	88.2	5.4	94	5.218	0	0	0	4	40	87	4.83	223	2.518	64	1.66	218	5.63	3.40625	3.391566265	15.5	282	7.29	3.4	202.2	1	3
51861	1	80	2	3	2	1	4.94	3	150	76	29.34	2	82.8	168	103.6	6.7	153	8.493	0	1	1	4.1	41	142	7.88	120	1.355	72	1.86	86	2.23	1.194444444	1.198924731	14.3	158	4.09	7.8	463.9	0	1
51866	1	74	2	3	2	1	5	3	134	82	28.12	2	88.1	177	108	6.1	93	5.162	1	0	1	4	40	89	4.94	162	1.829	52	1.34	174	4.5	3.346153846	3.358208955	14.3	226	5.84	9.3	553.2	0	3
51868	1	29	1	5	3	3	5	3	124	82	27.93	2	92.3	181.8	92.5	5.5	NA	NA	1	0	1	4.4	44	104	5.77	266	3.003	65	1.68	151	3.91	2.323076923	2.327380952	14.9	216	5.59	8	475.8	0	2
51875	2	63	2	1	1	1	1.54	2	134	72	33.16	3	75.2	150.6	103	5.7	118	6.55	1	0	1	4.1	41	112	6.22	234	2.642	48	1.24	275	7.11	5.729166667	5.733870968	14.6	323	8.35	5.1	303.3	0	4
51883	2	63	2	1	1	1	1.12	2	164	84	31.5	3	75	154.3	100.8	6	NA	NA	1	0	1	4.2	42	104	5.77	109	1.231	58	1.5	125	3.23	2.155172414	2.153333333	12.6	183	4.73	4.4	261.7	0	2
51885	1	43	1	2	1	3	2.18	2	120	80	22.14	1	71.8	180.1	83.5	15.5	316	17.541	0	1	1	4.3	43	305	16.93	77	0.869	53	1.37	152	3.93	2.867924528	2.868613139	15.2	205	5.3	3.3	196.3	0	3
51889	1	66	2	4	3	3	NA	NA	126	80	23.13	1	67.4	170.7	91.5	12.7	NA	NA	0	1	1	4.3	43	276	15.32	274	3.093	45	1.16	171	4.43	3.8	3.818965517	15.2	216	5.59	6.7	398.5	1	4
51892	1	50	1	5	1	3	1.91	2	138	82	29.65	2	87.2	171.5	105	5.4	NA	NA	0	0	0	4.6	46	93	5.16	238	2.687	33	0.85	146	3.78	4.424242424	4.447058824	15.2	179	4.63	7.1	422.3	0	4
51895	2	61	2	1	1	3	0.96	1	196	90	31.28	3	77.4	157.3	114.4	7.6	NA	NA	0	1	1	4	40	46	2.55	130	1.468	62	1.6	137	3.55	2.209677419	2.21875	12.9	199	5.15	4.4	261.7	0	2
51898	2	31	1	3	3	2	1.39	2	138	84	48.91	3	129.3	162.6	132.3	6	NA	NA	0	1	1	4	40	131	7.27	174	1.964	41	1.06	155	4.01	3.780487805	3.783018868	13.3	196	5.07	3.5	208.2	0	3
51900	2	70	2	4	1	3	5	3	166	72	38.54	3	101.4	162.2	123.5	5.9	92	5.107	1	0	1	4	40	86	4.77	66	0.745	56	1.45	116	3	2.071428571	2.068965517	13.3	172	4.45	5.2	309.3	1	2
51902	1	46	1	3	2	3	0.75	1	118	86	32.32	3	98.4	174.5	NA	5.4	NA	NA	0	0	0	4	40	87	4.83	409	4.618	32	0.83	132	3.41	4.125	4.108433735	14	164	4.24	5.4	321.2	1	4
51904	1	23	1	5	3	2	0	1	106	88	25.15	2	74.5	172.1	87.2	4.7	NA	NA	0	0	0	5.2	52	93	5.16	50	0.565	56	1.45	79	2.04	1.410714286	1.406896552	14.2	135	3.49	6.1	362.8	0	1
51905	2	52	1	4	1	1	0.97	1	122	80	28.95	2	72	157.7	96.2	5.3	NA	NA	0	0	0	4.2	42	81	4.5	141	1.592	50	1.29	93	2.41	1.86	1.868217054	13.7	143	3.7	6.2	368.8	1	1
51906	1	46	1	3	3	1	3.4	3	136	88	34.22	3	108.9	178.4	113	6	90	4.996	1	0	1	3.8	38	86	4.77	81	0.914	39	1.01	115	2.97	2.948717949	2.940594059	15.8	154	3.98	6.3	374.7	0	3
51911	1	48	1	3	1	1	4.92	3	118	84	25.65	2	89.2	186.5	96.7	5.4	NA	NA	0	0	0	4.4	44	87	4.83	199	2.247	57	1.47	156	4.04	2.736842105	2.74829932	15	213	5.51	6.3	374.7	0	2
51921	1	55	1	4	3	1	1.42	2	194	100	26.97	2	86.6	179.2	98.8	5	NA	NA	0	0	0	4.1	41	81	4.5	202	2.281	49	1.27	176	4.55	3.591836735	3.582677165	14.4	225	5.82	7.9	469.9	1	3
51922	1	46	1	4	2	3	1.91	2	112	82	23.25	1	76	180.8	83.5	5.5	NA	NA	0	0	0	4	40	92	5.11	164	1.852	83	2.15	141	3.64	1.698795181	1.693023256	13.6	224	5.79	3.4	202.2	1	1
51928	2	62	2	5	3	1	0.25	1	114	80	20.76	1	50.9	156.6	82.2	5.7	93	5.162	1	0	1	3.9	39	87	4.83	108	1.219	61	1.58	125	3.23	2.049180328	2.044303797	12.3	186	4.81	7.1	422.3	0	2
51929	2	80	2	3	3	1	3.43	3	156	64	22.73	1	51.9	151.1	79.8	5.6	93	5.162	0	0	0	4.3	43	90	5	72	0.813	67	1.73	113	2.92	1.686567164	1.687861272	13.4	180	4.65	5.4	321.2	0	1
51933	1	54	1	3	2	2	3.69	3	200	100	35.82	3	95.3	163.1	115.7	5.3	117	6.495	1	0	1	4.5	45	111	6.16	125	1.411	48	1.24	152	3.93	3.166666667	3.169354839	17.7	200	5.17	8.2	487.7	1	3
51936	2	51	1	2	3	1	4.27	3	132	76	26.14	2	63.2	155.5	90	6	100	5.551	1	0	1	3.9	39	98	5.44	105	1.185	55	1.42	106	2.74	1.927272727	1.929577465	14.1	161	4.16	3	178.4	0	1
51941	1	28	1	4	3	1	2.71	2	134	102	35.24	3	109.9	176.6	108.1	5.4	NA	NA	0	0	0	4.2	42	98	5.44	140	1.581	37	0.96	188	4.86	5.081081081	5.0625	15.8	225	5.82	7.5	446.1	0	4
51942	2	57	1	3	3	1	2.2	2	112	84	29.12	2	69.6	154.6	96.3	5.3	75	4.163	0	0	0	3.9	39	76	4.22	169	1.908	59	1.53	251	6.49	4.254237288	4.241830065	13.8	310	8.02	6.5	386.6	0	4
51943	2	39	1	3	3	1	3.54	3	120	80	36.75	3	100.3	165.2	117.8	5	NA	NA	0	0	0	4.2	42	83	4.61	274	3.093	46	1.19	185	4.78	4.02173913	4.016806723	13.9	231	5.97	4.2	249.8	1	4
51944	1	42	1	2	3	1	0.82	1	110	80	25.65	2	76.6	172.8	82.7	4.7	NA	NA	0	0	0	4.7	47	90	5	135	1.524	51	1.32	156	4.03	3.058823529	3.053030303	17	207	5.35	4.8	285.5	0	3
51945	2	46	1	5	1	3	0.09	1	130	78	34.71	3	78.1	150	111.7	6.3	123	6.828	1	0	1	4	40	115	6.38	253	2.856	49	1.27	229	5.92	4.673469388	4.661417323	11.8	278	7.19	6.6	392.6	1	4
51952	2	46	1	3	2	1	5	3	130	84	22.5	1	62	166	77.3	5.8	92	5.107	1	0	1	3.6	36	86	4.77	51	0.576	57	1.47	111	2.87	1.947368421	1.952380952	13.5	168	4.34	4.5	267.7	0	1
51957	2	40	1	3	3	1	1.86	2	136	70	31.25	3	78.9	158.9	104	8.5	NA	NA	0	1	1	3.9	39	362	20.09	174	1.964	37	0.96	154	3.98	4.162162162	4.145833333	13.7	191	4.94	2.1	124.9	0	4
51959	1	31	1	1	1	3	1.13	2	136	56	28.97	2	86.2	172.5	101.3	6.4	NA	NA	1	0	1	4.2	42	97	5.38	350	3.952	26	0.67	167	4.32	6.423076923	6.447761194	13.7	193	4.99	5.3	315.2	1	4
51964	2	60	2	3	3	3	4.62	3	128	84	30.69	3	86.4	167.8	100.1	5.4	99	5.495	0	0	0	4.3	43	94	5.22	56	0.632	67	1.73	133	3.44	1.985074627	1.988439306	12.5	200	5.17	5	297.4	0	1
51973	1	46	1	3	3	1	4.54	3	140	88	30.22	3	96.6	178.8	106.2	5.7	96	5.329	1	0	1	4.5	45	93	5.16	139	1.569	33	0.85	172	4.45	5.212121212	5.235294118	15.1	205	5.3	8.3	493.7	0	4
51975	1	57	1	3	3	1	0.3	1	134	68	31.88	3	102.5	179.3	112	5.7	100	5.551	1	0	1	4.4	44	98	5.44	273	3.082	41	1.06	184	4.76	4.487804878	4.490566038	13.9	225	5.82	6.1	362.8	1	4
51976	1	79	2	3	3	1	5	3	146	76	27.78	2	88.3	178.3	108	7.1	159	8.826	0	1	1	4.3	43	150	8.33	132	1.49	50	1.29	138	3.57	2.76	2.76744186	16	188	4.86	5.9	350.9	1	2
51981	2	53	1	4	3	1	1.63	2	116	82	20.32	1	56.8	167.2	75.3	5.5	93	5.162	0	0	0	4.6	46	88	4.88	70	0.79	74	1.91	155	4.01	2.094594595	2.09947644	16.1	229	5.92	3.6	214.1	1	2
51982	1	46	1	5	1	1	0	1	140	72	22.89	1	74.5	180.4	97.7	5.6	NA	NA	0	0	0	4.5	45	94	5.22	50	0.565	100	2.59	128	3.31	1.28	1.277992278	15.4	228	5.9	6.7	398.5	1	1
51989	2	30	1	4	1	1	1.16	2	132	62	44.17	3	118.5	163.8	117.7	4.7	NA	NA	0	0	0	3.1	31	93	5.16	215	2.427	53	1.37	204	5.28	3.849056604	3.854014599	9.6	257	6.65	3.3	196.3	1	4
51993	2	49	1	4	3	1	3.4	3	132	84	46.13	3	107.7	152.8	114.6	5.9	86	4.774	1	0	1	3.6	36	86	4.77	59	0.666	78	2.02	129	3.33	1.653846154	1.648514851	11	207	5.35	4.5	267.7	0	1
51995	1	72	2	5	1	2	NA	NA	136	84	14.59	1	40.1	165.8	68	6.3	125	6.939	1	0	1	4.6	46	122	6.77	97	1.095	91	2.35	160	4.14	1.758241758	1.761702128	15.4	251	6.49	6.9	410.4	1	1
51997	2	74	2	3	1	3	2.77	2	132	82	26.18	2	66.6	159.5	96.2	5.9	NA	NA	1	0	1	4.5	45	95	5.27	262	2.958	45	1.16	215	5.56	4.777777778	4.793103448	14.6	260	6.72	5.5	327.1	0	4
51999	1	40	1	4	1	3	0.93	1	150	94	25.12	2	80.4	178.9	80.2	4.8	NA	NA	0	0	0	4.4	44	80	4.44	151	1.705	105	2.72	80	2.06	0.761904762	0.757352941	13.5	185	4.78	4.9	291.5	0	1
52002	2	74	2	3	1	3	0.83	1	136	44	36.77	3	91.9	158.1	125.6	4	90	4.996	0	0	0	4.1	41	91	5.05	78	0.881	35	0.91	84	2.17	2.4	2.384615385	10.4	119	3.08	8.3	493.7	1	2
52008	2	62	2	4	3	1	1.64	2	156	96	27.59	2	75.2	165.1	96.1	6	99	5.495	1	0	1	3.9	39	95	5.27	53	0.598	80	2.07	109	2.82	1.3625	1.362318841	13.9	189	4.89	4.9	291.5	1	1
52010	2	49	1	4	3	1	1.34	2	156	104	43.92	3	136.2	176.1	129.8	5.7	NA	NA	1	0	1	4.3	43	85	4.72	164	1.852	38	0.98	183	4.74	4.815789474	4.836734694	13.7	221	5.72	7.5	446.1	0	4
52017	1	31	1	3	3	2	3.97	3	150	86	35.24	3	108.9	175.8	110.1	5.3	NA	NA	0	0	0	4.7	47	71	3.94	552	6.232	21	0.54	149	3.86	7.095238095	7.148148148	16.2	170	4.4	5.8	345	0	4
52023	1	65	2	3	3	1	4.46	3	134	68	31.28	3	90.3	169.9	105.9	7.8	205	11.38	0	1	1	4.5	45	195	10.82	175	1.976	36	0.93	141	3.65	3.916666667	3.924731183	15.4	177	4.58	5.2	309.3	0	4
52027	1	55	1	1	1	1	0.45	1	134	66	22.81	1	57.6	158.9	86	5.8	99	5.495	1	0	1	4.1	41	88	4.88	159	1.795	57	1.47	193	5	3.385964912	3.401360544	15	250	6.47	5	297.4	1	3
52029	2	43	1	1	1	1	NA	NA	138	76	31.22	3	72.9	152.8	97.3	6	93	5.162	1	0	1	3.9	39	89	4.94	262	2.958	38	0.98	97	2.51	2.552631579	2.56122449	12.7	135	3.49	3.9	232	0	2
52031	1	77	2	3	3	1	3.44	3	158	50	30.34	3	91	173.2	110.2	4.8	104	5.773	1	0	1	4.4	44	104	5.77	183	2.066	51	1.32	143	3.7	2.803921569	2.803030303	12.6	194	5.02	6.5	386.6	1	3
52032	2	40	1	2	1	3	0.55	1	110	90	26.8	2	68.6	160	91.4	5.3	101	5.607	0	0	0	4.5	45	96	5.33	59	0.666	58	1.5	133	3.44	2.293103448	2.293333333	12.6	191	4.94	4.4	261.7	0	2
52033	2	45	1	2	1	1	2.26	2	140	68	26.43	2	70.3	163.1	88.2	5.6	NA	NA	0	0	0	4.8	48	89	4.94	88	0.994	80	2.07	170	4.4	2.125	2.125603865	12.6	250	6.47	4.2	249.8	1	2
52050	1	39	1	3	3	1	5	3	132	76	32.7	3	119.9	191.5	112.3	5.3	NA	NA	0	0	0	4.7	47	90	5	141	1.592	48	1.24	107	2.77	2.229166667	2.233870968	15.4	155	4.01	6.6	392.6	1	2
52052	1	43	1	4	2	1	0.18	1	126	88	33.36	3	101.7	174.6	106.3	5.9	NA	NA	1	0	1	4.3	43	100	5.55	141	1.592	51	1.32	161	4.16	3.156862745	3.151515152	15.8	212	5.48	6.9	410.4	0	3
52053	2	80	2	5	1	3	0.66	1	168	44	21.71	1	45.4	144.6	79	6.8	NA	NA	0	1	1	4.1	41	193	10.71	62	0.7	77	1.99	68	1.76	0.883116883	0.884422111	12.6	145	3.75	7.5	446.1	0	1
52058	1	49	1	3	3	3	1.85	2	130	88	24.65	1	78	177.9	93.9	5.6	100	5.551	0	0	0	4.3	43	97	5.38	153	1.727	37	0.96	155	4.01	4.189189189	4.177083333	14.8	192	4.97	6.3	374.7	1	4
52063	1	47	1	3	3	3	5	3	112	82	24.67	1	91.5	192.6	97.4	5.3	91	5.051	0	0	0	4.3	43	89	4.94	91	1.027	45	1.16	149	3.86	3.311111111	3.327586207	14.6	194	5.02	6.7	398.5	0	3
52065	1	66	2	1	3	1	5	3	148	72	44.05	3	143.5	180.5	145.6	7.4	NA	NA	0	1	1	4	40	178	9.88	116	1.31	28	0.72	120	3.11	4.285714286	4.319444444	13.7	148	3.83	7	416.4	1	4
52073	2	80	2	3	2	1	2.75	2	136	0	27.24	2	70.7	161.1	102.6	5.8	NA	NA	1	0	1	4.4	44	98	5.44	153	1.727	46	1.19	167	4.32	3.630434783	3.630252101	14.3	213	5.51	5.5	327.1	0	3
52081	1	65	2	3	3	1	4.67	3	130	70	31.77	3	101.8	179	114.8	6.7	NA	NA	0	1	1	4	40	138	7.66	355	4.008	45	1.16	161	4.17	3.577777778	3.594827586	16.5	206	5.33	6.7	398.5	1	3
52084	2	72	2	2	3	1	4.37	3	136	66	21.38	1	49.4	152	76.5	5.8	85	4.718	1	0	1	4	40	81	4.5	109	1.231	92	2.38	178	4.6	1.934782609	1.932773109	15	270	6.98	4.4	261.7	0	1
52086	1	68	2	5	3	1	5	3	144	72	24.27	1	74.4	175.1	94	6	104	5.773	1	0	1	4.4	44	101	5.61	130	1.468	45	1.16	87	2.25	1.933333333	1.939655172	14.4	132	3.41	7	416.4	0	1
52088	2	79	2	3	3	3	3.69	3	160	74	21.29	1	55.4	161.3	79.2	5.4	92	5.107	0	0	0	4.4	44	86	4.77	133	1.502	76	1.97	107	2.76	1.407894737	1.401015228	14.5	183	4.73	4.1	243.9	1	1
52094	2	61	2	2	3	1	NA	NA	128	84	40.81	3	96.9	154.1	120.5	5.6	93	5.162	0	0	0	4.1	41	89	4.94	86	0.971	45	1.16	143	3.7	3.177777778	3.189655172	NA	188	4.86	4.2	249.8	1	3
52099	1	56	1	3	3	1	4.92	3	132	80	30.27	3	100.6	182.3	105.3	5.6	NA	NA	0	0	0	4.5	45	96	5.33	481	5.43	31	0.8	155	4.01	5	5.0125	15.5	186	4.81	4.9	291.5	0	4
52103	1	62	2	1	1	3	1.91	2	172	104	32.26	3	85.3	162.6	108	5.4	121	6.717	1	0	1	4.6	46	113	6.27	107	1.208	66	1.71	139	3.59	2.106060606	2.099415205	16.8	205	5.3	7.6	452	1	2
52104	2	74	2	3	2	3	1.67	2	132	78	40.35	3	99.2	156.8	106.4	6.3	NA	NA	1	0	1	4.2	42	113	6.27	387	4.369	40	1.03	177	4.58	4.425	4.446601942	14.4	217	5.61	4.9	291.5	0	4
52122	1	67	2	3	3	1	5	3	144	74	32.35	3	104	179.3	117.5	5.4	97	5.384	0	0	0	4.1	41	90	5	56	0.632	76	1.97	109	2.81	1.434210526	1.426395939	14.3	185	4.78	6	356.9	1	1
52126	2	55	1	3	1	1	1.2	2	116	80	46.72	3	119.9	160.2	136.4	5.3	NA	NA	0	0	0	3.8	38	67	3.72	233	2.631	62	1.6	178	4.61	2.870967742	2.88125	13.1	240	6.21	5.4	321.2	1	3
52129	1	74	2	3	1	1	1.03	2	136	66	26.67	2	78.8	171.9	106	5.2	106	5.884	1	0	1	4	40	101	5.61	51	0.576	108	2.79	124	3.21	1.148148148	1.150537634	16.7	232	6	6.4	380.7	1	1
52131	2	38	1	3	3	1	2.72	2	118	82	28.87	2	69.9	155.6	95.6	5.3	NA	NA	1	0	1	4	40	101	5.61	254	2.868	42	1.09	150	3.88	3.571428571	3.559633028	12.9	192	4.97	3.7	220.1	0	3
52135	1	74	2	3	3	1	4.53	3	130	72	32.93	3	112.2	184.6	127.9	5.3	102	5.662	0	0	0	4.3	43	97	5.38	75	0.847	56	1.45	161	4.16	2.875	2.868965517	14.8	217	5.61	8.9	529.4	1	3
52137	2	55	1	3	2	3	2.75	2	168	96	30.14	3	79.5	162.4	103	5.9	92	5.107	1	0	1	4.3	43	87	4.83	245	2.766	42	1.09	240	6.2	5.714285714	5.688073394	14.4	282	7.29	6.5	386.6	1	4
52138	1	46	1	3	3	1	5	3	120	90	27.35	2	85.7	177	95.1	5.3	111	6.162	0	0	0	4.2	42	98	5.44	86	0.971	58	1.5	150	3.88	2.586206897	2.586666667	15.9	208	5.38	6.2	368.8	0	2
52149	2	60	2	3	2	3	2.12	2	178	90	23.03	1	49.5	146.6	75.9	6	NA	NA	1	0	1	4.1	41	88	4.88	107	1.208	94	2.43	69	1.79	0.734042553	0.736625514	NA	163	4.22	3.7	220.1	1	1
52151	2	31	1	3	3	1	1.59	2	118	82	42.7	3	110	160.5	113.7	5	NA	NA	0	0	0	3.9	39	79	4.39	119	1.344	43	1.11	95	2.46	2.209302326	2.216216216	13.3	138	3.57	4.2	249.8	0	2
52153	2	38	1	4	1	2	0.91	1	160	94	32.6	3	81.7	158.3	90	5.2	106	5.884	0	0	0	3.8	38	100	5.55	167	1.885	58	1.5	201	5.2	3.465517241	3.466666667	13.5	259	6.7	4.1	243.9	1	3
52160	2	73	2	3	3	1	NA	NA	172	64	45.82	3	117	159.8	130.1	6.8	NA	NA	0	1	1	4	40	99	5.5	255	2.879	48	1.24	155	4.01	3.229166667	3.233870968	12.2	203	5.25	9.7	577	1	3
52162	1	61	2	4	1	1	4.12	3	148	86	35.21	3	109.8	176.6	116.3	5.5	NA	NA	0	0	0	4.3	43	92	5.11	191	2.156	32	0.83	176	4.55	5.5	5.481927711	12.4	208	5.38	6.1	362.8	0	4
52164	1	74	2	5	1	1	1.35	2	124	82	21.73	1	64.9	172.8	89.9	5.5	83	4.607	0	0	0	3.7	37	76	4.22	46	0.519	49	1.27	107	2.76	2.183673469	2.173228346	12.9	156	4.03	6.1	362.8	1	2
52166	2	60	2	2	1	2	NA	NA	148	72	32.5	3	79.3	156.2	101.4	9.7	NA	NA	0	1	1	4.3	43	151	8.38	528	5.961	29	0.75	185	4.78	6.379310345	6.373333333	12.6	214	5.53	4	237.9	0	4
52167	1	47	1	3	3	1	4.99	3	120	84	31.78	3	106.3	182.9	110	4.6	101	5.607	0	0	0	4.4	44	97	5.38	58	0.655	55	1.42	128	3.31	2.327272727	2.330985915	17.1	183	4.73	6	356.9	0	2
52168	1	73	2	3	1	1	2.75	2	170	74	23.52	1	81.1	185.7	94.2	5.9	124	6.883	1	0	1	4	40	119	6.61	70	0.79	58	1.5	109	2.82	1.879310345	1.88	13.6	167	4.32	4.6	273.6	1	1
52173	2	54	1	5	3	1	NA	NA	132	76	24.2	1	63.6	162.1	84.5	5.6	NA	NA	0	0	0	4.5	45	93	5.16	132	1.49	79	2.04	188	4.86	2.379746835	2.382352941	14.1	267	6.9	3.9	232	0	2
52181	1	44	1	1	2	3	1.75	2	126	86	22.66	1	62.3	165.8	85.5	5.4	NA	NA	0	0	0	4.5	45	95	5.27	85	0.96	114	2.95	78	2.02	0.684210526	0.684745763	15.1	192	4.97	4	237.9	1	1
52182	1	58	1	3	2	1	5	3	152	70	41.89	3	117.8	167.7	123	6.1	NA	NA	0	1	1	4.2	42	131	7.27	271	3.06	42	1.09	146	3.77	3.476190476	3.458715596	13.9	188	4.86	5.9	350.9	0	3
52183	1	28	1	1	2	3	2.46	2	154	90	42.4	3	129.1	174.5	131.5	6.9	168	9.326	0	1	1	4.5	45	165	9.16	703	7.937	18	0.47	196	5.06	10.88888889	10.76595745	15.4	214	5.53	5.2	309.3	0	4
52184	2	49	1	4	1	1	1.37	2	138	74	32.97	3	94.5	169.3	94	5.7	86	4.774	1	0	1	4.3	43	81	4.5	63	0.711	69	1.78	182	4.71	2.637681159	2.646067416	11.9	251	6.49	5.9	350.9	1	2
52188	2	80	2	3	1	3	0.8	1	156	72	23.14	1	51.3	148.9	89.2	6.2	NA	NA	1	0	1	3.6	36	113	6.27	159	1.795	78	2.02	88	2.27	1.128205128	1.123762376	10	166	4.29	3.2	190.3	1	1
52192	1	73	2	4	3	3	5	3	130	46	26.39	2	70.9	163.9	95.6	13.5	NA	NA	0	1	1	4.1	41	304	16.88	245	2.766	50	1.29	101	2.61	2.02	2.023255814	14.7	151	3.9	3.2	190.3	1	2
52193	1	55	1	3	2	1	5	3	112	84	29.86	2	90.6	174.2	112	5.3	NA	NA	0	0	0	3.8	38	96	5.33	208	2.348	35	0.91	112	2.89	3.2	3.175824176	13.8	147	3.8	6.1	362.8	0	3
52197	1	39	1	3	3	1	3.49	3	138	56	40.66	3	130.7	179.3	131.8	6.8	NA	NA	0	1	1	4.1	41	174	9.66	242	2.732	34	0.88	115	2.97	3.382352941	3.375	14.8	149	3.85	4.4	261.7	1	3
52198	2	45	1	3	1	3	1.32	2	100	80	36.29	3	94.3	161.2	107.5	7.2	NA	NA	0	1	1	4.1	41	125	6.94	386	4.358	32	0.83	162	4.19	5.0625	5.048192771	14.3	194	5.02	3	178.4	1	4
52202	2	65	2	3	2	1	4.12	3	132	72	24.07	1	69.4	169.8	90	5.3	NA	NA	1	0	1	4.3	43	101	5.61	97	1.095	75	1.94	133	3.44	1.773333333	1.773195876	12.2	208	5.38	6	356.9	0	1
52203	1	75	2	5	1	1	1.01	2	138	74	20.21	1	48	154.1	84.7	5.6	103	5.718	0	0	0	4.6	46	98	5.44	108	1.219	64	1.66	165	4.26	2.578125	2.56626506	14.9	229	5.92	5.2	309.3	0	2
52208	2	40	1	3	9	2	NA	NA	124	80	22.86	1	56.2	156.8	78.1	4.9	NA	NA	0	0	0	3.8	38	68	3.77	107	1.208	77	1.99	151	3.91	1.961038961	1.964824121	14.8	228	5.9	3.4	202.2	0	1
52215	2	63	2	1	3	1	0.82	1	160	86	24.81	1	68.2	165.8	101.6	5.7	NA	NA	1	0	1	4.6	46	86	4.77	87	0.982	79	2.04	148	3.83	1.873417722	1.87745098	13.3	227	5.87	4.6	273.6	0	1
52216	2	64	2	3	3	1	5	3	152	56	30.16	3	59.8	140.8	96	5.8	NA	NA	1	0	1	4.2	42	113	6.27	54	0.61	102	2.64	125	3.23	1.225490196	1.223484848	10.9	227	5.87	5.1	303.3	0	1
52217	2	48	1	5	3	1	NA	NA	142	66	35.5	3	92.7	161.6	112	5.5	97	5.384	0	0	0	4.1	41	92	5.11	105	1.185	54	1.4	134	3.46	2.481481481	2.471428571	13.9	188	4.86	4.5	267.7	0	2
52227	2	57	1	1	3	1	2.54	2	130	78	29.86	2	64	146.4	91.4	6	NA	NA	1	0	1	4.4	44	74	4.11	101	1.14	79	2.04	138	3.57	1.746835443	1.75	12.2	217	5.61	4	237.9	0	1
52245	2	43	1	1	3	1	NA	NA	138	82	30.6	3	81.7	163.4	97.9	6	NA	NA	1	0	1	4.2	42	81	4.5	244	2.755	24	0.62	163	4.22	6.791666667	6.806451613	14	187	4.84	5.5	327.1	0	4
52247	1	45	1	3	3	1	3.02	3	126	82	33.91	3	98.8	170.7	111	5.8	NA	NA	1	0	1	4.4	44	84	4.66	533	6.018	35	0.91	199	5.14	5.685714286	5.648351648	16.5	234	6.05	6.7	398.5	0	4
52248	1	60	2	3	1	3	1.29	2	130	52	NA	NA	NA	NA	NA	7.9	NA	NA	0	1	1	3.3	33	294	16.32	354	3.997	41	1.06	111	2.87	2.707317073	2.70754717	14	152	3.93	7	416.4	0	2
52249	1	43	1	2	3	2	0.28	1	120	82	34.73	3	124.7	189.5	131.4	6	103	5.718	1	0	1	4.5	45	98	5.44	175	1.976	47	1.22	177	4.57	3.765957447	3.745901639	14.9	224	5.79	6.8	404.5	1	3
52250	1	76	2	3	2	1	2.47	2	168	96	24.62	1	76.1	175.8	96.9	5.8	NA	NA	1	0	1	4.2	42	73	4.05	211	2.382	33	0.85	135	3.49	4.090909091	4.105882353	15.4	168	4.34	4	237.9	1	4
52251	1	43	1	3	3	2	4.43	3	124	82	20.08	1	74.5	192.6	78.7	5.6	NA	NA	0	0	0	4.6	46	88	4.88	43	0.485	100	2.59	95	2.45	0.95	0.945945946	14.9	195	5.04	6	356.9	0	1
52255	2	80	2	3	1	3	1.2	2	134	48	24.75	1	65.6	162.8	93.3	5.6	NA	NA	0	0	0	4.2	42	97	5.38	87	0.982	83	2.15	122	3.15	1.469879518	1.465116279	12.6	205	5.3	4.1	243.9	0	1
52271	2	80	2	1	9	3	1.29	2	162	52	23.57	1	51.9	148.4	91	6.3	127	7.05	0	1	1	4.6	46	119	6.61	143	1.614	67	1.73	122	3.16	1.820895522	1.826589595	14.1	189	4.89	5	297.4	0	1
52273	1	61	2	1	1	3	0.72	1	132	64	37.11	3	95.6	160.5	122.8	6	NA	NA	1	0	1	4.1	41	99	5.5	259	2.924	47	1.22	223	5.76	4.744680851	4.721311475	15.1	270	6.98	7.4	440.2	1	4
52275	1	53	1	1	2	1	NA	NA	124	80	26.63	2	73.3	165.9	96	5.5	NA	NA	0	0	0	4.3	43	97	5.38	111	1.253	46	1.19	170	4.4	3.695652174	3.697478992	14.7	216	5.59	6.7	398.5	1	3
52276	2	50	1	5	3	1	NA	NA	104	82	20.23	1	49.3	156.1	75.4	5.3	NA	NA	0	0	0	4.6	46	90	5	69	0.779	83	2.15	134	3.46	1.614457831	1.609302326	14.2	217	5.61	3.7	220.1	0	1
52282	1	54	1	3	2	1	5	3	138	84	27.63	2	85.6	176	97.4	5.1	NA	NA	0	0	0	4.9	49	87	4.83	119	1.344	45	1.16	180	4.66	4	4.017241379	14.9	225	5.82	7.2	428.3	0	4
52283	1	67	2	1	1	1	0.93	1	168	86	27.64	2	78.1	168.1	95	5.1	NA	NA	0	0	0	4.4	44	78	4.33	236	2.664	47	1.22	203	5.25	4.319148936	4.303278689	16.5	250	6.47	6.1	362.8	0	4
52284	2	80	2	3	3	3	2.03	2	176	70	27.48	2	70.7	160.4	86.5	6.5	NA	NA	0	1	1	3.8	38	122	6.77	132	1.49	57	1.47	164	4.25	2.877192982	2.891156463	14.1	221	5.72	6.4	380.7	1	3
52293	2	56	1	3	3	1	5	3	162	88	22.37	1	63	167.8	81.5	5.5	NA	NA	0	0	0	4.5	45	91	5.05	62	0.7	133	3.44	80	2.07	0.601503759	0.601744186	13.9	213	5.51	4	237.9	0	1
52296	1	73	2	5	1	1	0.43	1	158	76	24.01	1	61.4	159.9	95.5	5	98	5.44	0	0	0	4.2	42	91	5.05	77	0.869	56	1.45	115	2.97	2.053571429	2.048275862	11.8	171	4.42	6.2	368.8	1	2
52304	1	80	2	4	3	3	4.62	3	150	64	29.55	2	86.5	171.1	111.4	5.8	NA	NA	1	0	1	4.4	44	83	4.61	136	1.535	45	1.16	147	3.81	3.266666667	3.284482759	13.7	192	4.97	7.3	434.2	1	3
52305	1	39	1	4	2	3	1.15	2	148	76	51.26	3	143.3	167.2	145.5	6	NA	NA	1	0	1	4.5	45	91	5.05	154	1.739	35	0.91	177	4.57	5.057142857	5.021978022	12.7	212	5.48	8.6	511.5	0	4
52307	1	51	1	4	3	3	1.36	2	114	82	25.27	2	71.4	168.1	89.3	5.5	92	5.107	0	0	0	3.6	36	90	5	85	0.96	55	1.42	83	2.15	1.509090909	1.514084507	13.5	138	3.57	3.6	214.1	1	1
52320	2	39	1	3	2	3	0.79	1	132	88	28.06	2	75.1	163.6	92.6	5.7	NA	NA	1	0	1	3.8	38	106	5.88	135	1.524	53	1.37	140	3.62	2.641509434	2.642335766	15.8	193	4.99	4.8	285.5	1	2
52321	2	80	2	3	3	3	5	3	166	38	24.93	1	59.9	155	84.2	5.8	122	6.772	1	0	1	4.5	45	116	6.44	60	0.677	61	1.58	125	3.23	2.049180328	2.044303797	14.3	186	4.81	5.2	309.3	1	2
52322	1	60	2	2	1	3	1.85	2	188	52	29.31	2	79.5	164.7	101.6	6.3	NA	NA	1	0	1	4.2	42	114	6.33	203	2.292	46	1.19	142	3.67	3.086956522	3.084033613	14	188	4.86	5	297.4	1	3
52326	1	28	1	3	3	1	5	3	146	88	32.73	3	116.9	189	114	5	NA	NA	0	0	0	4.5	45	89	4.94	194	2.19	53	1.37	164	4.24	3.094339623	3.094890511	16.3	217	5.61	7.4	440.2	0	3
52334	2	56	1	5	1	1	2.4	2	142	74	27.48	2	73.2	163.2	89.8	6.9	NA	NA	0	1	1	3.9	39	89	4.94	1742	19.667	23	0.59	357	9.24	15.52173913	15.66101695	12.8	380	9.83	5.4	321.2	1	4
52340	2	59	1	3	3	3	5	3	130	84	22.01	1	61.3	166.9	83	5.7	NA	NA	1	0	1	4.4	44	88	4.88	107	1.208	79	2.04	144	3.73	1.82278481	1.828431373	13.4	223	5.77	4.5	267.7	1	1
52343	2	80	2	3	2	3	1.85	2	140	80	25.76	2	71.5	166.6	97.7	5.2	112	6.217	1	0	1	3.9	39	109	6.05	167	1.885	62	1.6	126	3.26	2.032258065	2.0375	16	188	4.86	5.2	309.3	0	2
52345	2	24	1	3	1	2	0.79	1	118	80	27.54	2	71.2	160.8	94	5.4	NA	NA	0	0	0	4.5	45	83	4.61	51	0.576	50	1.29	100	2.59	2	2.007751938	14.9	150	3.88	4.9	291.5	1	2
52348	1	57	1	4	3	1	4.26	3	142	100	35.43	3	121.4	185.1	118.1	5.2	108	5.995	1	0	1	4.3	43	101	5.61	107	1.208	43	1.11	87	2.25	2.023255814	2.027027027	13.9	130	3.36	5.9	350.9	1	2
52349	1	45	1	4	1	3	2.73	2	132	60	24.85	1	76.2	175.1	92.5	5.7	83	4.607	1	0	1	4	40	81	4.5	93	1.05	58	1.5	181	4.68	3.120689655	3.12	15.8	239	6.18	6.2	368.8	1	3
52369	2	69	2	3	1	3	1.11	2	156	62	28.81	2	77.1	163.6	104.7	7.9	182	10.103	0	1	1	4.4	44	179	9.94	148	1.671	43	1.11	177	4.58	4.11627907	4.126126126	13.7	220	5.69	5.9	350.9	1	4
52375	1	67	2	3	2	3	1.47	2	130	70	28.08	2	82.5	171.4	103.3	5.8	NA	NA	1	0	1	3.9	39	68	3.77	198	2.235	49	1.27	127	3.28	2.591836735	2.582677165	12.6	176	4.55	5.9	350.9	1	2
52391	2	75	2	4	2	3	0.79	1	148	64	34.4	3	77.1	149.7	103.3	5.6	NA	NA	0	1	1	4.1	41	135	7.49	137	1.547	47	1.22	168	4.34	3.574468085	3.557377049	12.4	215	5.56	8.4	499.6	0	3
52397	1	55	1	1	1	3	1.66	2	130	86	30.38	3	88.2	170.4	104	6.3	NA	NA	1	0	1	4.3	43	105	5.83	65	0.734	61	1.58	114	2.95	1.868852459	1.867088608	14.5	175	4.53	5.7	339	1	1
52398	2	34	1	3	1	2	1.37	2	124	84	33.1	3	88.7	163.7	103.9	5.5	NA	NA	0	0	0	4	40	83	4.61	96	1.084	46	1.19	205	5.3	4.456521739	4.453781513	14.8	251	6.49	4.5	267.7	1	4
52407	1	35	1	4	3	3	5	3	132	90	41.99	3	128.9	175.2	129	5.7	110	6.106	1	0	1	3.7	37	106	5.88	274	3.093	45	1.16	174	4.5	3.866666667	3.879310345	13.6	219	5.66	5.4	321.2	0	4
52408	2	54	1	3	1	3	0	1	140	82	25.9	2	67.9	161.9	89	5.4	NA	NA	0	0	0	4.4	44	89	4.94	121	1.366	78	2.02	263	6.8	3.371794872	3.366336634	14.9	341	8.82	4	237.9	1	3
52411	1	56	1	3	3	1	2.4	2	122	84	37.19	3	113.1	174.4	127	6	NA	NA	1	0	1	4	40	91	5.05	175	1.976	58	1.5	152	3.93	2.620689655	2.62	15.6	210	5.43	6.7	398.5	0	2
52413	1	80	2	3	1	1	1.03	2	138	50	28.67	2	86.3	173.5	113	5.6	NA	NA	0	0	0	4.5	45	96	5.33	79	0.892	40	1.03	115	2.98	2.875	2.893203883	11.9	155	4.01	3.8	226	1	3
52417	2	73	2	4	1	3	0.92	1	138	70	33.93	3	87.3	160.4	106.4	6.3	NA	NA	1	0	1	4.5	45	94	5.22	83	0.937	65	1.68	93	2.41	1.430769231	1.43452381	13	158	4.09	3.1	184.4	0	1
52422	1	70	2	1	1	3	0.92	1	148	68	30.96	3	77	157.7	107	7.9	164	9.104	0	1	1	4.1	41	153	8.49	331	3.737	44	1.14	135	3.49	3.068181818	3.061403509	12.2	179	4.63	9	535.3	0	3
52423	2	80	2	1	1	3	NA	NA	162	66	27.92	2	55.9	141.5	98	5.7	NA	NA	1	0	1	4.1	41	114	6.33	111	1.253	70	1.81	132	3.41	1.885714286	1.883977901	12.9	202	5.22	4.1	243.9	0	1
52433	1	45	1	3	2	1	3.96	3	134	72	22.95	1	71.4	176.4	82.6	5.2	NA	NA	1	0	1	4.1	41	109	6.05	338	3.816	43	1.11	187	4.84	4.348837209	4.36036036	13.8	230	5.95	6.9	410.4	1	4
52434	1	80	2	3	1	3	5	3	134	80	29.37	2	87.3	172.4	107.6	6	NA	NA	1	0	1	4.6	46	76	4.22	249	2.811	55	1.42	107	2.77	1.945454545	1.950704225	14.7	162	4.19	7.7	458	1	1
52439	1	59	1	3	3	3	NA	NA	130	80	24.75	1	81.9	181.9	103.4	5.7	101	5.607	1	0	1	3.9	39	96	5.33	156	1.761	44	1.14	126	3.26	2.863636364	2.859649123	16.6	170	4.4	7.4	440.2	1	3
52446	2	65	2	3	3	1	3.5	3	146	62	35.06	3	86.1	156.7	106.7	7.4	107	5.94	0	1	1	3.8	38	103	5.72	152	1.716	66	1.71	238	6.15	3.606060606	3.596491228	12.6	304	7.86	6.2	368.8	1	3
52457	1	36	1	3	3	1	0.93	1	138	90	34.08	3	105.1	175.6	115.2	5.5	101	5.607	0	0	0	4.2	42	92	5.11	204	2.303	32	0.83	138	3.57	4.3125	4.301204819	15.5	170	4.4	5.7	339	0	4
52458	1	64	2	4	2	3	NA	NA	168	82	33.29	3	99.3	172.7	107.2	5.6	103	5.718	0	0	0	4.1	41	99	5.5	51	0.576	75	1.94	165	4.27	2.2	2.201030928	14.9	240	6.21	6.1	362.8	0	2
52466	2	67	2	3	2	1	3.43	3	132	62	31.95	3	90.5	168.3	116.8	6.3	149	8.271	0	1	1	3.9	39	142	7.88	83	0.937	58	1.5	67	1.73	1.155172414	1.153333333	12.5	125	3.23	6.7	398.5	1	1
52469	1	61	2	3	3	1	5	3	122	80	25.62	2	77.2	173.6	92	6.1	NA	NA	1	0	1	3.9	39	96	5.33	278	3.139	36	0.93	107	2.77	2.972222222	2.978494624	12.4	143	3.7	5.1	303.3	1	3
52473	2	67	2	3	2	3	1.16	2	182	96	36.03	3	91.2	159.1	114.6	5.9	NA	NA	1	0	1	4.2	42	122	6.77	218	2.461	36	0.93	202	5.22	5.611111111	5.612903226	13.3	238	6.15	5.7	339	0	4
52484	2	31	1	3	1	3	1.64	2	134	96	24.09	1	69.3	169.6	94.3	4.8	NA	NA	0	0	0	4.3	43	78	4.33	384	4.335	54	1.4	172	4.44	3.185185185	3.171428571	13.6	226	5.84	3.2	190.3	1	3
52490	1	68	2	4	3	1	4.12	3	140	80	38.88	3	125.4	179.6	128.8	6.8	NA	NA	0	1	1	3.5	35	126	6.99	174	1.964	42	1.09	110	2.84	2.619047619	2.605504587	13.7	152	3.93	7.8	463.9	1	2
52492	1	80	2	3	3	1	5	3	130	62	23.16	1	58.7	159.2	80.5	5.6	NA	NA	0	0	0	3.9	39	90	5	118	1.332	67	1.73	119	3.08	1.776119403	1.780346821	13.1	186	4.81	4	237.9	0	1
52494	2	78	2	3	3	1	4.12	3	192	64	20.95	1	50.4	155.1	88.5	7.4	156	8.66	0	1	1	4.3	43	148	8.22	85	0.96	64	1.66	94	2.43	1.46875	1.463855422	14.8	158	4.09	5.3	315.2	1	1
52497	2	78	2	3	3	3	0.42	1	146	94	25.92	2	63.4	156.4	97	5.5	92	5.107	0	0	0	4.2	42	88	4.88	102	1.152	54	1.4	157	4.06	2.907407407	2.9	13.8	211	5.46	2.6	154.6	1	3
52501	1	38	1	3	2	3	1.01	2	144	66	24.79	1	71.8	170.2	91.9	5.4	NA	NA	0	0	0	4.1	41	85	4.72	362	4.087	54	1.4	172	4.44	3.185185185	3.171428571	14.5	226	5.84	6.6	392.6	1	3
52503	2	75	2	4	3	3	NA	NA	154	72	29.03	2	66.9	151.8	102.3	6	NA	NA	1	0	1	4.6	46	120	6.66	131	1.479	52	1.34	141	3.65	2.711538462	2.723880597	12.7	193	4.99	6.7	398.5	0	2
52509	1	54	1	3	3	1	5	3	156	88	28.04	2	79.7	168.6	97.5	5.5	NA	NA	0	0	0	4.4	44	88	4.88	114	1.287	74	1.91	165	4.27	2.22972973	2.235602094	14.7	239	6.18	7.5	446.1	1	2
52517	1	54	1	4	1	2	2.37	2	192	76	26.08	2	79.7	174.8	87.5	4.4	NA	NA	0	0	0	4.1	41	84	4.66	57	0.644	97	2.51	82	2.12	0.845360825	0.844621514	15.4	179	4.63	5	297.4	1	1
52538	1	37	1	3	3	1	5	3	134	88	30.92	3	93.5	173.9	102.3	5.7	NA	NA	1	0	1	4.7	47	91	5.05	156	1.761	51	1.32	154	3.98	3.019607843	3.015151515	14.6	205	5.3	5.5	327.1	1	3
52539	2	59	1	3	1	1	1.24	2	122	82	36.19	3	103	168.7	119.5	5.9	NA	NA	1	0	1	4.2	42	93	5.16	324	3.658	37	0.96	204	5.27	5.513513514	5.489583333	14.6	241	6.23	7.2	428.3	1	4
52545	1	58	1	3	2	1	5	3	138	94	33.23	3	112	183.6	116.8	5.3	115	6.384	1	0	1	4.4	44	113	6.27	129	1.456	41	1.06	179	4.63	4.365853659	4.367924528	14.3	220	5.69	6.7	398.5	1	4
52549	2	64	2	1	1	1	3.91	3	126	88	24.6	1	54.4	148.7	86.1	5.7	99	5.495	1	0	1	4.5	45	93	5.16	95	1.073	43	1.11	163	4.22	3.790697674	3.801801802	13.7	206	5.33	4.8	285.5	0	4
52553	2	75	2	4	1	3	1.03	2	160	56	44.16	3	107.6	156.1	NA	6.6	NA	NA	0	1	1	3.9	39	100	5.55	133	1.502	57	1.47	154	3.99	2.701754386	2.714285714	12.1	211	5.46	5.8	345	0	2
52557	1	62	2	3	3	1	5	3	138	82	24.47	1	79.1	179.8	93.5	5.3	106	5.884	0	0	0	4.5	45	100	5.55	84	0.948	76	1.97	150	3.87	1.973684211	1.964467005	16.5	226	5.84	7.2	428.3	0	1
52560	2	52	1	4	1	1	5	3	142	80	32.4	3	92	168.5	100.2	6.2	NA	NA	1	0	1	4	40	79	4.39	109	1.231	31	0.8	158	4.09	5.096774194	5.1125	13.6	189	4.89	5.6	333.1	0	4
52563	2	35	1	3	2	2	1.39	2	132	88	20.48	1	63.3	175.8	84.8	5	102	5.662	0	0	0	4.5	45	97	5.38	201	2.269	60	1.55	144	3.73	2.4	2.406451613	14.7	204	5.28	3.6	214.1	1	2
52565	1	51	1	2	3	1	5	3	132	86	31.05	3	88.8	169.1	109	5.9	128	7.105	0	1	1	4	40	124	6.88	113	1.276	37	0.96	211	5.45	5.702702703	5.677083333	15.4	248	6.41	5.8	345	0	4
52566	2	70	2	4	3	3	2.46	2	136	54	39.55	3	106.9	164.4	129.6	6.2	119	6.606	1	0	1	4.3	43	119	6.61	86	0.971	74	1.91	97	2.51	1.310810811	1.314136126	15	171	4.42	7.6	452	1	1
52571	2	71	2	3	3	3	1.03	2	134	72	33.44	3	89.4	163.5	122.1	7.1	NA	NA	0	1	1	4.3	43	80	4.44	240	2.71	60	1.55	110	2.85	1.833333333	1.838709677	10.9	170	4.4	5.1	303.3	0	1
52575	1	49	1	2	3	1	5	3	118	80	42.85	3	134.7	177.3	132	6.8	NA	NA	0	1	1	3.9	39	90	5	185	2.089	37	0.96	121	3.13	3.27027027	3.260416667	13	158	4.09	5.4	321.2	0	3
52576	1	72	2	1	1	1	NA	NA	144	72	27.74	2	81.4	171.3	108.3	6.1	131	7.272	0	1	1	4	40	130	7.22	62	0.7	28	0.72	77	2	2.75	2.777777778	NA	105	2.72	7.4	440.2	1	2
52579	2	69	2	1	3	1	2.75	2	138	54	45.9	3	121.8	162.9	134.5	5.8	80	4.441	1	0	1	4.4	44	71	3.94	106	1.197	63	1.63	96	2.48	1.523809524	1.521472393	13.1	159	4.11	5	297.4	1	1
52581	1	59	1	2	3	1	NA	NA	132	64	31.26	3	87.9	167.7	99.6	5.4	106	5.884	1	0	1	3.8	38	105	5.83	225	2.54	39	1.01	191	4.94	4.897435897	4.891089109	15	230	5.95	5.2	309.3	0	4
52583	2	64	2	3	3	1	5	3	132	72	25.33	2	61.1	155.3	86.9	5.1	NA	NA	1	0	1	4.7	47	123	6.83	326	3.681	52	1.34	149	3.86	2.865384615	2.880597015	15.7	201	5.2	3.8	226	0	3
52586	2	64	2	3	3	1	5	3	124	80	28.18	2	77	165.3	96	5.3	NA	NA	0	0	0	4.4	44	89	4.94	83	0.937	63	1.63	149	3.85	2.365079365	2.36196319	13	212	5.48	4.3	255.8	0	2
52591	1	63	2	4	3	2	NA	NA	114	80	27.09	2	84.4	176.5	96.9	6	NA	NA	1	0	1	4.1	41	76	4.22	52	0.587	65	1.68	150	3.88	2.307692308	2.30952381	15.1	215	5.56	4.9	291.5	0	2
52592	1	54	1	1	1	1	3.17	3	140	86	33.94	3	92.3	164.9	109.2	5.7	101	5.607	1	0	1	4.3	43	97	5.38	162	1.829	44	1.14	148	3.83	3.363636364	3.359649123	15.8	192	4.97	6	356.9	1	3
52595	2	48	1	3	1	3	4.1	3	136	76	21.77	1	53.6	156.9	82.8	5.2	NA	NA	0	0	0	4.7	47	74	4.11	153	1.727	68	1.76	132	3.41	1.941176471	1.9375	15.4	200	5.17	3.7	220.1	1	1
52597	2	69	2	1	1	3	NA	NA	186	58	38.22	3	91	154.3	118.1	6.7	146	8.104	0	1	1	4.1	41	149	8.27	375	4.234	39	1.01	182	4.71	4.666666667	4.663366337	13.5	221	5.72	3.9	232	0	4
52602	2	64	2	4	1	3	1.33	2	144	80	29.51	2	82.1	166.8	96.8	5.9	105	5.829	1	0	1	4	40	99	5.5	76	0.858	43	1.11	163	4.22	3.790697674	3.801801802	12.5	206	5.33	4.9	291.5	0	4
52605	2	60	2	1	1	1	NA	NA	152	76	35.8	3	81.2	150.6	107.3	5.6	NA	NA	0	0	0	3.9	39	94	5.22	140	1.581	65	1.68	136	3.52	2.092307692	2.095238095	12.5	201	5.2	5.6	333.1	0	2
52607	1	52	1	1	1	1	1.46	2	166	100	31.62	3	83.5	162.5	102.3	5.8	106	5.884	1	0	1	4.8	48	103	5.72	127	1.434	38	0.98	158	4.09	4.157894737	4.173469388	15	196	5.07	5	297.4	0	4
52617	1	70	2	4	2	3	1.57	2	130	64	27.8	2	87.7	177.6	103.6	5.1	NA	NA	1	0	1	4.5	45	103	5.72	188	2.123	48	1.24	141	3.65	2.9375	2.943548387	13.9	189	4.89	7.5	446.1	1	3
52619	1	78	2	3	3	1	2.61	2	184	92	32.57	3	102.5	177.4	129.4	5.8	117	6.495	1	0	1	4	40	110	6.11	35	0.395	58	1.5	174	4.5	3	3	13.8	232	6	4.8	285.5	1	3
52621	1	35	1	2	2	3	1.18	2	130	74	32.75	3	88.2	164.1	107.8	5.4	103	5.718	0	0	0	4.4	44	99	5.5	376	4.245	23	0.59	167	4.32	7.260869565	7.322033898	13.9	190	4.91	5.4	321.2	0	4
52624	2	66	2	3	1	3	1.51	2	144	84	36.75	3	94.9	160.7	121.4	6.6	NA	NA	0	1	1	4.2	42	61	3.39	345	3.895	28	0.72	139	3.6	4.964285714	5	12.2	167	4.32	4.8	285.5	1	4
52625	2	61	2	1	1	1	1.09	2	144	72	29.07	2	70.3	155.5	93.9	5.2	100	5.551	0	0	0	4.2	42	90	5	107	1.208	68	1.76	89	2.3	1.308823529	1.306818182	13.8	157	4.06	3	178.4	0	1
52626	2	64	2	4	1	1	1.35	2	132	70	31.77	3	78.5	157.2	110.5	5.2	NA	NA	1	0	1	3.8	38	109	6.05	206	2.326	26	0.67	118	3.05	4.538461538	4.552238806	15.5	144	3.72	6	356.9	1	4
52629	2	67	2	3	2	3	1.25	2	154	76	39.67	3	97.4	156.7	122.4	5.1	NA	NA	1	0	1	4.3	43	109	6.05	360	4.064	37	0.96	131	3.38	3.540540541	3.520833333	14.9	168	4.34	8.8	523.4	0	3
52630	2	72	2	4	2	3	1.11	2	210	88	22.89	1	62.7	165.5	88.7	5.9	NA	NA	1	0	1	3.8	38	75	4.16	69	0.779	75	1.94	118	3.05	1.573333333	1.572164948	13.4	193	4.99	4.3	255.8	1	1
52632	1	61	2	2	3	1	4.64	3	142	72	33.01	3	107.2	180.2	119.2	9.6	210	11.657	0	1	1	4.4	44	197	10.94	225	2.54	37	0.96	162	4.19	4.378378378	4.364583333	13.1	199	5.15	5.9	350.9	1	4
52635	2	76	2	3	2	1	1.65	2	144	68	33.77	3	88.4	161.8	122.4	5.9	101	5.607	1	0	1	4.2	42	99	5.5	312	3.522	67	1.73	226	5.85	3.373134328	3.38150289	13.1	293	7.58	4.1	243.9	1	3
52643	1	61	2	3	2	1	2.18	2	124	80	29.09	2	89.1	175	100.7	5.8	NA	NA	0	1	1	4	40	133	7.38	87	0.982	48	1.24	103	2.66	2.145833333	2.14516129	14.4	151	3.9	5.7	339	0	2
52647	1	43	1	1	2	1	0.33	1	144	102	29.71	2	99.5	183	107.2	5	96	5.329	0	0	0	4.6	46	94	5.22	151	1.705	52	1.34	146	3.78	2.807692308	2.820895522	15.8	198	5.12	6	356.9	1	3
52648	1	39	1	3	3	1	5	3	130	88	29.86	2	106.1	188.5	110.5	7	145	8.049	0	1	1	4.2	42	144	7.99	58	0.655	54	1.4	88	2.27	1.62962963	1.621428571	15.2	142	3.67	3.7	220.1	0	1
52650	1	36	1	4	2	3	3.54	3	110	84	35.05	3	117.5	183.1	119	4.7	NA	NA	0	0	0	4.3	43	97	5.38	63	0.711	47	1.22	130	3.36	2.765957447	2.754098361	13	177	4.58	5.9	350.9	0	2
52652	2	71	2	1	3	1	NA	NA	146	62	40.46	3	89.1	148.4	110.4	5.7	NA	NA	1	0	1	3.7	37	93	5.16	79	0.892	69	1.78	127	3.29	1.84057971	1.848314607	11.8	196	5.07	6.9	410.4	0	1
52653	1	80	2	3	3	3	2.2	2	154	0	21.42	1	59.1	166.1	82.5	5.5	NA	NA	0	1	1	4.2	42	141	7.83	70	0.79	72	1.86	106	2.74	1.472222222	1.47311828	12.8	178	4.6	4.2	249.8	1	1
52655	1	76	2	3	2	1	2.33	2	150	52	30.86	3	89.5	170.3	109.5	6.5	NA	NA	0	1	1	4.2	42	152	8.44	467	5.272	30	0.78	123	3.18	4.1	4.076923077	14.7	153	3.96	4	237.9	0	4
52658	1	60	2	3	2	3	5	3	144	70	29.83	2	83.6	167.4	110.2	5.9	NA	NA	1	0	1	4.5	45	104	5.77	142	1.603	45	1.16	151	3.91	3.355555556	3.370689655	15.2	196	5.07	5.7	339	1	3
52660	2	62	2	1	2	3	2.4	2	146	78	28.07	2	66.4	153.8	100	6.7	148	8.215	0	1	1	4.6	46	145	8.05	277	3.127	38	0.98	197	5.1	5.184210526	5.204081633	14.3	235	6.08	5.4	321.2	1	4
52661	1	71	2	3	3	1	3.43	3	134	78	35.13	3	101.3	169.8	116.6	5.4	NA	NA	0	0	0	4.5	45	91	5.05	150	1.694	60	1.55	150	3.88	2.5	2.503225806	14.7	210	5.43	6.4	380.7	1	2
52671	1	61	2	3	1	3	1.6	2	168	70	27.34	2	87.8	179.2	117	5.5	NA	NA	1	0	1	4	40	108	6	115	1.298	51	1.32	139	3.59	2.725490196	2.71969697	16.9	190	4.91	7.7	458	1	2
52674	2	80	2	3	2	3	1.63	2	144	74	24.94	1	61	156.4	83.8	5.5	88	4.885	0	0	0	4.1	41	88	4.88	93	1.05	76	1.97	183	4.73	2.407894737	2.401015228	12.7	259	6.7	5.9	350.9	0	2
52678	2	36	1	1	3	1	1.74	2	122	82	35.28	3	101	169.2	116.3	5.2	NA	NA	0	0	0	4.8	48	82	4.55	82	0.926	44	1.14	104	2.69	2.363636364	2.359649123	13.7	148	3.83	5.3	315.2	0	2
52687	2	77	2	4	1	3	0.23	1	138	62	30.85	3	68.5	149	101.4	5.9	90	4.996	1	0	1	3.1	31	87	4.83	73	0.824	77	1.99	93	2.41	1.207792208	1.211055276	11.2	170	4.4	4.8	285.5	1	1
52693	1	44	1	1	1	1	1.44	2	138	92	28.3	2	81.5	169.7	101	5.4	100	5.551	0	0	0	4.8	48	91	5.05	73	0.824	61	1.58	179	4.63	2.93442623	2.930379747	14.5	240	6.21	5.8	345	0	3
52700	1	67	2	3	2	1	4.16	3	130	54	33.66	3	102.5	174.5	122.6	5.7	103	5.718	1	0	1	4.2	42	100	5.55	77	0.869	47	1.22	137	3.54	2.914893617	2.901639344	14.4	184	4.76	7.8	463.9	1	3
52708	1	51	1	4	1	2	5	3	134	86	34.8	3	93.6	164	100	6.4	NA	NA	0	1	1	4.1	41	139	7.72	189	2.134	31	0.8	201	5.2	6.483870968	6.5	13.7	232	6	6.8	404.5	1	4
52716	2	30	1	3	1	3	0.47	1	110	84	38.42	3	109.2	168.6	120.5	4.6	NA	NA	0	0	0	3	30	72	4	156	1.761	50	1.29	141	3.65	2.82	2.829457364	11.5	191	4.94	6	356.9	0	3
52718	1	52	1	3	3	3	3.6	3	138	86	45.77	3	118.5	160.9	139	5.5	98	5.44	0	0	0	4.1	41	90	5	110	1.242	42	1.09	143	3.69	3.404761905	3.385321101	15.1	185	4.78	7.3	434.2	0	3
52719	2	73	2	3	3	1	5	3	140	74	32.42	3	101	176.5	108.9	5.9	121	6.717	1	0	1	3.9	39	116	6.44	127	1.434	60	1.55	148	3.83	2.466666667	2.470967742	13.6	208	5.38	5.6	333.1	1	2
52721	1	60	2	4	2	2	0.83	1	148	82	33.29	3	91.3	165.6	116	6.6	NA	NA	0	1	1	4.2	42	91	5.05	115	1.298	53	1.37	76	1.97	1.433962264	1.437956204	16.7	129	3.34	4.4	261.7	1	1
52726	2	56	1	1	1	1	NA	NA	152	104	32.49	3	73.6	150.5	96	5.8	NA	NA	1	0	1	4.3	43	87	4.83	224	2.529	37	0.96	232	6	6.27027027	6.25	12.6	269	6.96	5.2	309.3	1	4
52728	1	65	2	1	1	1	2.06	2	136	84	23.22	1	58.7	159	80.7	5.7	NA	NA	1	0	1	4.2	42	89	4.94	302	3.41	46	1.19	158	4.09	3.434782609	3.43697479	14.5	204	5.28	3.5	208.2	0	3
52731	2	47	1	3	2	1	4.12	3	124	82	22.31	1	59.7	163.6	83	4.9	NA	NA	0	0	0	4.2	42	74	4.11	110	1.242	82	2.12	142	3.67	1.731707317	1.731132075	11.9	224	5.79	4	237.9	0	1
52739	2	71	2	3	3	1	2.27	2	132	68	31.35	3	90.5	169.9	108.1	7	141	7.827	0	1	1	3.7	37	138	7.66	149	1.682	63	1.63	143	3.7	2.26984127	2.26993865	12.5	206	5.33	7.1	422.3	0	2
52741	1	73	2	3	1	1	4.12	3	136	36	28.22	2	82.9	171.4	105.7	8.5	NA	NA	0	1	1	4.4	44	255	14.16	198	2.235	48	1.24	160	4.14	3.333333333	3.338709677	12.3	208	5.38	6	356.9	0	3
52745	2	62	2	1	1	1	5	3	154	0	34.48	3	78	150.4	104.9	5.9	NA	NA	1	0	1	3.8	38	84	4.66	146	1.648	62	1.6	175	4.53	2.822580645	2.83125	13.1	237	6.13	4.3	255.8	1	3
52750	2	37	1	4	2	2	1.54	2	130	72	32.15	3	86.9	164.4	98.2	5.4	95	5.273	0	0	0	3.9	39	91	5.05	23	0.26	67	1.73	85	2.2	1.268656716	1.271676301	12.4	152	3.93	3.7	220.1	0	1
52754	2	36	1	4	2	1	0.82	1	126	82	33.14	3	96.8	170.9	110.5	4.8	92	5.107	0	0	0	4.3	43	85	4.72	165	1.863	39	1.01	169	4.37	4.333333333	4.326732673	15	208	5.38	5.9	350.9	1	4
52756	1	80	2	3	3	1	3.09	3	134	54	23.95	1	66	166	96.5	5.7	109	6.051	1	0	1	4.4	44	99	5.5	74	0.835	50	1.29	120	3.11	2.4	2.410852713	13.2	170	4.4	5	297.4	0	2
52761	1	53	1	4	3	1	5	3	168	82	34.16	3	108	177.8	116.4	5.9	96	5.329	1	0	1	4.3	43	91	5.05	26	0.294	43	1.11	62	1.61	1.441860465	1.45045045	15.5	105	2.72	6.5	386.6	0	1
52764	1	74	2	1	3	1	3.39	3	156	52	28.26	2	83.3	171.7	109.8	5.6	NA	NA	0	0	0	4.6	46	91	5.05	198	2.235	57	1.47	205	5.31	3.596491228	3.612244898	15	262	6.78	7.9	469.9	1	3
52780	1	25	1	4	3	2	4.37	3	122	90	43.5	3	129.9	172.8	133.2	6	NA	NA	1	0	1	4	40	80	4.44	59	0.666	49	1.27	142	3.67	2.897959184	2.88976378	14.8	191	4.94	6	356.9	0	3
52786	1	71	2	4	3	1	5	3	150	84	29.3	2	79.3	164.5	106.3	5.8	NA	NA	1	0	1	4	40	75	4.16	163	1.84	46	1.19	101	2.61	2.195652174	2.193277311	14.4	147	3.8	6.9	410.4	1	2
52793	2	80	2	3	1	3	NA	NA	180	68	34.8	3	80.3	151.9	NA	6	NA	NA	1	0	1	4.2	42	92	5.11	230	2.597	28	0.72	166	4.3	5.928571429	5.972222222	12.6	194	5.02	7.5	446.1	1	4
52795	1	61	2	5	3	1	0.76	1	138	80	22.03	1	59.4	164.2	86.8	6.4	121	6.717	1	0	1	4.4	44	108	6	97	1.095	54	1.4	213	5.5	3.944444444	3.928571429	16.5	267	6.9	5.7	339	0	4
52801	2	42	1	4	1	2	0.78	1	118	84	33.88	3	87.6	160.8	101.7	5.4	NA	NA	0	0	0	3.5	35	83	4.61	70	0.79	50	1.29	85	2.2	1.7	1.705426357	9.8	135	3.49	3.8	226	0	1
52808	1	80	2	3	3	3	1.94	2	156	64	26.22	2	74.7	168.8	99.2	6.6	139	7.716	0	1	1	4.3	43	131	7.27	119	1.344	40	1.03	69	1.79	1.725	1.737864078	14.1	109	2.82	5.3	315.2	1	1
52813	1	65	2	3	3	1	5	3	126	82	35.03	3	106.3	174.2	115.3	5.3	89	4.94	0	0	0	4.4	44	85	4.72	167	1.885	45	1.16	187	4.84	4.155555556	4.172413793	17	232	6	7.2	428.3	1	4
52814	2	76	2	3	3	3	1.44	2	132	80	31.92	3	84.5	162.7	108.9	6.4	129	7.161	0	1	1	4.1	41	116	6.44	170	1.919	56	1.45	140	3.62	2.5	2.496551724	14.4	196	5.07	6.4	380.7	0	2
52837	2	36	1	4	3	2	1.85	2	140	82	19.59	1	52.3	163.4	72.3	NA	75	4.163	0	0	0	4.1	41	72	4	NA	NA	54	1.4	97	2.5	1.796296296	1.785714286	12.9	151	3.9	6.1	362.8	0	1
52839	1	79	2	5	3	1	2.06	2	138	66	21.21	1	58.8	166.5	86.8	9.7	130	7.216	0	1	1	3.9	39	122	6.77	33	0.373	80	2.07	83	2.15	1.0375	1.038647343	15.4	163	4.22	5.6	333.1	1	1
52841	2	80	2	3	2	3	1.94	2	156	42	31.37	3	72.2	151.7	104.9	5.6	93	5.162	0	0	0	4.9	49	89	4.94	197	2.224	38	0.98	163	4.22	4.289473684	4.306122449	15.7	201	5.2	7.3	434.2	0	4
52847	2	80	2	3	3	3	2.95	2	138	60	35.24	3	85.2	155.5	102	7	NA	NA	0	1	1	3.6	36	147	8.16	178	2.01	40	1.03	126	3.26	3.15	3.165048544	14.7	166	4.29	4.7	279.6	0	3
52848	1	73	2	1	1	1	1.24	2	174	68	32.29	3	93	169.7	111.6	5.7	NA	NA	1	0	1	4.3	43	82	4.55	291	3.285	45	1.16	112	2.9	2.488888889	2.5	12.9	157	4.06	6	356.9	1	2
52849	2	50	1	3	3	1	3.63	3	138	84	33.21	3	90.2	164.8	109.8	6.1	NA	NA	1	0	1	4.7	47	83	4.61	71	0.802	48	1.24	106	2.74	2.208333333	2.209677419	13.8	154	3.98	3.8	226	0	2
52852	1	46	1	4	3	1	3.55	3	154	98	56.43	3	160.8	168.8	156	7.9	NA	NA	0	1	1	3.8	38	160	8.88	156	1.761	38	0.98	159	4.11	4.184210526	4.193877551	12.3	197	5.09	6.7	398.5	0	4
52853	2	70	2	1	1	3	0.92	1	176	74	30.3	3	70.1	152.1	95.7	6	NA	NA	1	0	1	4.4	44	110	6.11	198	2.235	59	1.53	190	4.91	3.220338983	3.209150327	14.6	249	6.44	5.9	350.9	0	3
52856	2	80	2	3	2	3	NA	NA	138	58	30.01	3	73.5	156.5	106.7	5.8	110	6.106	1	0	1	4.3	43	104	5.77	81	0.914	79	2.04	170	4.4	2.151898734	2.156862745	14.1	249	6.44	4.2	249.8	0	2
52858	2	70	2	3	1	3	1.85	2	150	60	31.16	3	77	157.2	103.2	5.6	NA	NA	0	0	0	3.7	37	84	4.66	106	1.197	70	1.81	113	2.92	1.614285714	1.613259669	11.5	183	4.73	5.4	321.2	1	1
52865	1	68	2	3	3	1	NA	NA	162	78	19.49	1	61.9	178.2	84.7	5	112	6.217	1	0	1	4.7	47	106	5.88	90	1.016	86	2.22	143	3.7	1.662790698	1.666666667	13.5	229	5.92	3.7	220.1	1	1
52866	1	75	2	3	1	3	0.81	1	132	66	21.12	1	57	164.3	85.4	6	NA	NA	1	0	1	4	40	106	5.88	100	1.129	45	1.16	121	3.13	2.688888889	2.698275862	15.3	166	4.29	3.5	208.2	1	2
52874	1	50	1	1	1	1	1.85	2	144	72	26.36	2	68.4	161.1	89.2	5.7	NA	NA	1	0	1	4.3	43	96	5.33	577	6.514	29	0.75	227	5.87	7.827586207	7.826666667	16.1	256	6.62	5.3	315.2	0	4
52878	2	51	1	3	3	3	1.72	2	132	90	26.79	2	66.8	157.9	83.4	5.2	90	4.996	0	0	0	4.2	42	88	4.88	75	0.847	64	1.66	172	4.44	2.6875	2.674698795	15.1	236	6.1	3.3	196.3	1	2
52881	1	69	2	1	3	1	5	3	154	68	29.11	2	80.4	166.2	100.5	5.6	NA	NA	0	0	0	4.2	42	81	4.5	119	1.344	64	1.66	149	3.85	2.328125	2.319277108	14.3	213	5.51	5.7	339	1	2
52883	1	73	2	4	2	1	1.81	2	148	82	24.05	1	71.4	172.3	96.7	8.3	161	8.937	0	1	1	3.6	36	157	8.72	115	1.298	55	1.42	160	4.14	2.909090909	2.915492958	12.4	215	5.56	3.7	220.1	1	3
52884	2	44	1	4	2	2	2.18	2	142	72	31.21	3	78.7	158.8	101.1	5.9	NA	NA	1	0	1	4	40	87	4.83	120	1.355	48	1.24	160	4.14	3.333333333	3.338709677	12.6	208	5.38	4.4	261.7	1	3
52893	1	48	1	4	3	1	5	3	96	80	32.37	3	101.4	177	101	5.6	NA	NA	0	0	0	4.1	41	95	5.27	230	2.597	27	0.7	185	4.78	6.851851852	6.828571429	15.4	212	5.48	6.1	362.8	1	4
52894	2	43	1	4	2	1	3.55	3	124	92	52.03	3	131.7	159.1	119	5.6	NA	NA	0	0	0	3.5	35	88	4.88	82	0.926	54	1.4	133	3.44	2.462962963	2.457142857	9.5	187	4.84	4.4	261.7	0	2
52895	2	50	1	3	2	1	1.64	2	136	92	28.61	2	76.4	163.4	93.3	5.6	89	4.94	0	0	0	3.9	39	86	4.77	189	2.134	60	1.55	205	5.3	3.416666667	3.419354839	14.1	265	6.85	5.3	315.2	1	3
52907	2	40	1	1	3	3	1.91	2	138	90	52.58	3	165.3	177.3	136	6.9	132	7.327	0	1	1	4	40	126	6.99	161	1.818	51	1.32	164	4.24	3.215686275	3.212121212	12.5	215	5.56	5.9	350.9	0	3
52909	1	71	2	3	3	1	2.4	2	144	74	38.73	3	117	173.8	127.9	5.8	NA	NA	1	0	1	4.4	44	90	5	106	1.197	38	0.98	164	4.24	4.315789474	4.326530612	16	202	5.22	8.1	481.8	1	4
52912	2	35	1	3	2	1	1.24	2	132	68	29.22	2	90.6	176.1	104.7	5.6	NA	NA	1	0	1	3.9	39	104	5.77	139	1.569	46	1.19	162	4.19	3.52173913	3.521008403	13.9	208	5.38	5.1	303.3	1	3
52919	2	80	2	3	3	3	5	3	158	74	24.14	1	61.8	160	86	5.6	NA	NA	0	0	0	4.2	42	76	4.22	355	4.008	47	1.22	137	3.54	2.914893617	2.901639344	14.9	184	4.76	5.1	303.3	1	3
52931	1	70	2	3	3	1	5	3	144	68	34.25	3	104.4	174.6	115.5	5.5	99	5.495	0	0	0	4.4	44	96	5.33	67	0.756	44	1.14	127	3.28	2.886363636	2.877192982	16.8	171	4.42	9	535.3	1	3
52936	2	73	2	3	2	3	1.85	2	138	72	37.99	3	90.1	154	118.7	5.6	99	5.495	0	0	0	3.8	38	95	5.27	183	2.066	63	1.63	123	3.18	1.952380952	1.950920245	13.4	186	4.81	5.1	303.3	0	1
52949	1	41	1	1	2	1	0.68	1	118	90	37.22	3	100.6	164.4	117.5	5.5	100	5.551	0	0	0	4.4	44	95	5.27	107	1.208	54	1.4	185	4.78	3.425925926	3.414285714	15.9	239	6.18	5.1	303.3	1	3
52952	1	58	1	2	1	1	NA	NA	136	84	36.61	3	103.2	167.9	129	6.6	120	6.661	0	1	1	4.3	43	115	6.38	91	1.027	59	1.53	189	4.88	3.203389831	3.189542484	14.3	248	6.41	7.4	440.2	1	3
52961	2	73	2	3	3	3	1.85	2	140	72	30.71	3	80.2	161.6	105.3	6.4	NA	NA	1	0	1	4.1	41	108	6	175	1.976	47	1.22	165	4.26	3.510638298	3.491803279	12.9	212	5.48	5.9	350.9	0	3
52964	2	80	2	3	3	1	5	3	146	74	20.68	1	45.3	148	71.6	5.2	NA	NA	0	0	0	4.2	42	75	4.16	103	1.163	93	2.4	124	3.21	1.333333333	1.3375	14.3	217	5.61	5.4	321.2	1	1
52971	1	80	2	3	3	3	3.6	3	182	76	27	2	75.4	167.1	100.8	5.8	105	5.829	1	0	1	3.9	39	94	5.22	148	1.671	40	1.03	160	4.14	4	4.019417476	13.4	200	5.17	8.8	523.4	1	4
52976	1	67	2	1	1	1	0.62	1	150	32	31.54	3	86.4	165.5	122.6	6.3	NA	NA	0	1	1	4.1	41	154	8.55	297	3.353	30	0.78	139	3.59	4.633333333	4.602564103	14.5	169	4.37	5.7	339	1	4
52977	2	80	2	3	3	3	2.22	2	162	56	23.6	1	61.4	161.3	90.1	5.4	NA	NA	0	0	0	4	40	79	4.39	122	1.377	68	1.76	166	4.29	2.441176471	2.4375	13.2	234	6.05	2.9	172.5	0	2
52999	2	29	1	5	2	1	2.13	2	122	88	34.26	3	96.8	168.1	111.7	6.1	NA	NA	1	0	1	4.3	43	94	5.22	100	1.129	41	1.06	129	3.34	3.146341463	3.150943396	13.3	170	4.4	5.2	309.3	0	3
53004	1	46	1	4	3	3	NA	NA	134	70	24.98	1	74	172.1	92.8	5.8	136	7.549	0	1	1	4.7	47	127	7.05	243	2.743	31	0.8	145	3.75	4.677419355	4.6875	13.7	176	4.55	6.5	386.6	1	4
53005	1	46	1	2	1	1	1.72	2	134	92	31.59	3	99.3	177.3	112.2	5.7	NA	NA	1	0	1	4.8	48	99	5.5	515	5.814	24	0.62	185	4.78	7.708333333	7.709677419	15	209	5.4	5	297.4	1	4
53006	1	68	2	2	3	1	4.12	3	138	74	29.09	2	79.1	164.9	101.8	5.7	NA	NA	1	0	1	4.5	45	95	5.27	155	1.75	37	0.96	155	4.01	4.189189189	4.177083333	15	192	4.97	4.8	285.5	1	4
53009	2	73	2	3	2	1	2.64	2	152	68	22.2	1	57.9	161.5	80.4	6.1	116	6.439	1	0	1	4.7	47	113	6.27	115	1.298	84	2.17	193	4.99	2.297619048	2.299539171	14.5	277	7.16	5.9	350.9	1	2
53011	1	80	2	3	3	1	4.26	3	132	78	22.35	1	65.5	171.2	90.7	5.3	96	5.329	0	0	0	4.4	44	86	4.77	120	1.355	39	1.01	138	3.57	3.538461538	3.534653465	15.5	177	4.58	5.5	327.1	0	3
53020	1	35	1	1	1	1	0.78	1	136	84	26.86	2	79	171.5	94.1	5.4	NA	NA	0	0	0	4.4	44	90	5	185	2.089	53	1.37	183	4.73	3.452830189	3.452554745	16.2	236	6.1	4.1	243.9	1	3
53025	1	65	2	2	3	3	5	3	190	98	24.86	1	81.9	181.5	101.7	9	NA	NA	0	1	1	4.9	49	209	11.6	181	2.043	68	1.76	166	4.29	2.441176471	2.4375	18.8	234	6.05	3	178.4	1	2
53043	1	78	2	3	2	1	5	3	130	60	42.69	3	114.4	163.7	140	7.7	NA	NA	0	1	1	4.1	41	230	12.77	373	4.211	28	0.72	98	2.54	3.5	3.527777778	16.2	126	3.26	5.3	315.2	1	3
53044	2	53	1	3	3	1	5	3	114	80	21.95	1	59.7	164.9	77.5	5.6	NA	NA	0	0	0	4.7	47	79	4.39	80	0.903	80	2.07	171	4.42	2.1375	2.1352657	13.1	251	6.49	5.2	309.3	0	2
53051	2	59	1	3	3	3	2.89	2	140	84	32.35	3	82	159.2	99.5	5.3	NA	NA	0	0	0	4	40	73	4.05	90	1.016	58	1.5	171	4.42	2.948275862	2.946666667	14	229	5.92	4.5	267.7	0	3
53054	1	66	2	4	3	1	2.95	2	128	88	25.98	2	76.6	171.7	97.5	6.1	NA	NA	1	0	1	4.8	48	104	5.77	55	0.621	84	2.17	57	1.48	0.678571429	0.68202765	14.7	141	3.65	6.3	374.7	1	1
53055	1	41	1	4	3	3	2.68	2	146	86	39.87	3	114.4	169.4	120	11.8	266	14.766	0	1	1	4.1	41	259	14.38	335	3.782	44	1.14	180	4.65	4.090909091	4.078947368	15	224	5.79	4.3	255.8	1	4
53068	2	55	1	5	3	3	5	3	134	72	25.46	2	58.9	152.1	90.4	5.4	97	5.384	0	0	0	4.1	41	95	5.27	133	1.502	48	1.24	141	3.65	2.9375	2.943548387	13.4	189	4.89	5	297.4	1	3
53075	2	72	2	3	2	3	5	3	140	36	37.34	3	92.4	157.3	127.7	5.6	87	4.829	0	0	0	3.9	39	80	4.44	143	1.614	51	1.32	86	2.22	1.68627451	1.681818182	11.1	137	3.54	7.5	446.1	0	1
53079	2	31	1	4	3	2	1.85	2	114	80	21.59	1	61.3	168.5	72.4	5	84	4.663	0	0	0	4.3	43	81	4.5	41	0.463	68	1.76	79	2.04	1.161764706	1.159090909	11.9	147	3.8	4.1	243.9	0	1
53085	2	44	1	3	3	1	4.37	3	134	74	40.68	3	130.2	178.9	136.5	5.5	NA	NA	0	1	1	4.1	41	152	8.44	424	4.787	37	0.96	167	4.32	4.513513514	4.5	13.9	204	5.28	5.2	309.3	0	4
53089	1	25	1	4	1	2	1.02	2	116	82	18.86	1	60.7	179.4	74.5	5.1	74	4.108	0	0	0	4.5	45	71	3.94	233	2.631	36	0.93	121	3.13	3.361111111	3.365591398	14.5	157	4.06	5.2	309.3	0	3
53102	1	75	2	3	1	1	2.75	2	166	92	35.71	3	107	173.1	121.9	5.7	123	6.828	1	0	1	4.3	43	115	6.38	132	1.49	41	1.06	161	4.16	3.926829268	3.924528302	17	202	5.22	5.5	327.1	0	4
53104	2	47	1	3	2	1	5	3	124	80	37.06	3	95.1	160.2	113	5.9	100	5.551	1	0	1	3.7	37	92	5.11	90	1.016	45	1.16	111	2.87	2.466666667	2.474137931	13.8	156	4.03	4.4	261.7	1	2
53106	2	33	1	3	3	1	4.54	3	130	80	28.5	2	85.1	172.8	94.4	5.6	NA	NA	0	0	0	4	40	83	4.61	166	1.874	50	1.29	163	4.22	3.26	3.271317829	12.3	213	5.51	4.4	261.7	1	3
53109	2	27	1	3	1	1	2.81	2	112	82	22.59	1	54.7	155.6	71.9	5.2	NA	NA	0	0	0	4.1	41	81	4.5	85	0.96	87	2.25	115	2.97	1.32183908	1.32	13.6	202	5.22	2.1	124.9	1	1
53110	2	55	1	5	3	3	1.1	2	130	72	23.34	1	58.7	158.6	81.3	5.3	NA	NA	0	1	1	4.4	44	133	7.38	189	2.134	72	1.86	141	3.65	1.958333333	1.962365591	12.9	213	5.51	5.6	333.1	0	1
53124	1	52	1	3	3	1	3.63	3	146	82	52.65	3	160.7	174.7	152.8	7	NA	NA	0	1	1	3.8	38	113	6.27	306	3.455	37	0.96	164	4.24	4.432432432	4.416666667	14.5	201	5.2	7.7	458	1	4
53127	1	39	1	1	3	1	5	3	144	94	32.65	3	115.9	188.4	110	5.6	105	5.829	0	0	0	4.6	46	97	5.38	122	1.377	39	1.01	139	3.59	3.564102564	3.554455446	16.2	178	4.6	7.5	446.1	0	3
53131	1	39	1	4	1	3	1.8	2	112	88	19.9	1	67.3	183.9	75.8	5.4	81	4.496	0	0	0	4.4	44	82	4.55	42	0.474	93	2.4	87	2.25	0.935483871	0.9375	14.6	180	4.65	4.9	291.5	1	1
53139	2	65	2	4	3	1	4.12	3	130	68	38.37	3	100.2	161.6	112.4	5.7	94	5.218	1	0	1	4	40	84	4.66	78	0.881	66	1.71	119	3.07	1.803030303	1.795321637	12.6	185	4.78	7.4	440.2	1	1
53142	2	80	2	1	2	1	NA	NA	164	56	30.34	3	82.2	164.6	101.2	7.8	NA	NA	0	1	1	3.7	37	189	10.49	169	1.908	44	1.14	112	2.89	2.545454545	2.535087719	10.7	156	4.03	8.5	505.6	0	2
53159	1	32	1	4	3	2	1.09	2	132	80	18.73	1	52	166.6	68.7	5.5	91	5.051	0	0	0	4.9	49	86	4.77	54	0.61	43	1.11	104	2.69	2.418604651	2.423423423	13.5	147	3.8	5.5	327.1	0	2
53177	1	55	1	4	3	1	5	3	134	86	36.38	3	126.4	186.4	114.7	6.3	NA	NA	0	1	1	4.1	41	134	7.44	106	1.197	71	1.84	145	3.75	2.042253521	2.038043478	14.4	216	5.59	4.4	261.7	0	2
53184	2	66	2	4	3	1	5	3	142	86	27.12	2	70.2	160.9	94	5.2	NA	NA	0	0	0	4.2	42	74	4.11	74	0.835	72	1.86	103	2.67	1.430555556	1.435483871	12.6	175	4.53	4.5	267.7	1	1
53186	1	80	2	3	1	3	2.4	2	146	82	25.47	2	80.7	178	98.9	7.3	170	9.437	0	1	1	4.3	43	163	9.05	104	1.174	38	0.98	115	2.98	3.026315789	3.040816327	13.8	153	3.96	4.5	267.7	1	3
53191	1	59	1	3	3	1	5	3	134	92	28.23	2	96	184.4	100.9	6	114	6.328	1	0	1	4.3	43	111	6.16	263	2.969	41	1.06	161	4.16	3.926829268	3.924528302	15.9	202	5.22	5.9	350.9	0	4
53193	2	77	2	2	1	3	NA	NA	154	80	29.29	2	59.4	142.4	92.3	6.2	NA	NA	1	0	1	4.7	47	84	4.66	96	1.084	62	1.6	64	1.66	1.032258065	1.0375	12.5	126	3.26	4.2	249.8	0	1
53195	1	80	2	3	2	1	3.43	3	154	54	31.16	3	83.3	163.5	105	6	NA	NA	1	0	1	3.9	39	88	4.88	162	1.829	58	1.5	151	3.9	2.603448276	2.6	14.3	209	5.4	6.1	362.8	1	2
53198	2	53	1	4	3	3	2.43	2	132	70	41.4	3	104.4	158.8	120	6.1	120	6.661	1	0	1	3.7	37	112	6.22	103	1.163	38	0.98	130	3.36	3.421052632	3.428571429	11.2	168	4.34	5.8	345	0	3
53202	1	34	1	1	1	1	1.9	2	136	70	32.61	3	95.9	171.5	108	5.5	107	5.94	0	0	0	4.5	45	98	5.44	104	1.174	49	1.27	174	4.5	3.551020408	3.543307087	15.9	223	5.77	7.8	463.9	0	3
53207	2	80	2	5	3	1	NA	NA	144	82	25.1	2	52.7	144.9	89.3	6	159	8.826	0	1	1	4	40	155	8.6	146	1.648	43	1.11	88	2.28	2.046511628	2.054054054	13.4	131	3.39	6.9	410.4	0	2
53211	1	45	1	1	1	1	1.05	2	128	84	34.34	3	96	167.2	113.8	7.6	NA	NA	0	1	1	4.3	43	85	4.72	238	2.687	38	0.98	172	4.45	4.526315789	4.540816327	14.9	210	5.43	4	237.9	0	4
53217	2	47	1	1	2	3	0.47	1	140	94	28.72	2	79.9	166.8	103	6.3	NA	NA	1	0	1	4.1	41	102	5.66	210	2.371	43	1.11	149	3.86	3.465116279	3.477477477	11	192	4.97	5.8	345	0	3
53219	1	80	2	3	3	1	1.68	2	156	86	24.18	1	71.7	172.2	99.2	6	91	5.051	1	0	1	4.1	41	87	4.83	101	1.14	48	1.24	182	4.71	3.791666667	3.798387097	14	230	5.95	6.9	410.4	1	4
53226	1	72	2	3	3	1	1.39	2	208	86	23.23	1	62.7	164.3	79.8	5	NA	NA	0	0	0	4.6	46	98	5.44	116	1.31	52	1.34	136	3.52	2.615384615	2.626865672	13.5	188	4.86	4.1	243.9	1	2
53227	1	51	1	1	1	3	1.5	2	136	62	30.43	3	86.1	168.2	104.5	5.7	NA	NA	0	1	1	4.5	45	136	7.55	221	2.495	24	0.62	97	2.51	4.041666667	4.048387097	14.6	121	3.13	7.2	428.3	1	4
53228	1	39	1	1	1	1	1.55	2	120	90	28.8	2	78.5	165.1	100	5.5	105	5.829	0	0	0	3.9	39	97	5.38	297	3.353	26	0.67	175	4.53	6.730769231	6.76119403	15.2	201	5.2	11.3	672.1	0	4
53236	1	60	2	4	3	1	1.25	2	140	76	27.71	2	87.1	177.3	100.3	5.9	NA	NA	1	0	1	4.3	43	89	4.94	229	2.585	56	1.45	166	4.29	2.964285714	2.95862069	15.2	222	5.74	4.8	285.5	1	3
53237	1	74	2	3	3	1	NA	NA	136	72	39.21	3	118.7	174	NA	5.8	NA	NA	1	0	1	4.1	41	112	6.22	196	2.213	28	0.72	118	3.06	4.214285714	4.25	16.3	146	3.78	8.2	487.7	1	4
53239	2	66	2	3	3	1	5	3	134	76	29.85	2	79.4	163.1	92.6	5.6	97	5.384	0	0	0	4.3	43	90	5	147	1.66	56	1.45	184	4.76	3.285714286	3.282758621	12.7	240	6.21	5	297.4	0	3
53242	1	57	1	3	2	1	NA	NA	146	54	27.92	2	85.1	174.6	99.1	10.1	NA	NA	0	1	1	3.2	32	184	10.21	135	1.524	44	1.14	105	2.71	2.386363636	2.377192982	10.6	149	3.85	4.2	249.8	1	2
53243	2	43	1	3	3	3	0.76	1	132	80	36.85	3	98.4	163.4	125.2	6	88	4.885	1	0	1	4	40	79	4.39	355	4.008	32	0.83	217	5.61	6.78125	6.759036145	13.8	249	6.44	6.7	398.5	1	4
53253	2	70	2	3	2	1	2.75	2	132	62	24.86	1	69	166.6	93.2	5.9	108	5.995	1	0	1	4.1	41	104	5.77	123	1.389	66	1.71	102	2.63	1.545454545	1.538011696	13.7	168	4.34	5.2	309.3	1	1
53254	1	29	1	1	1	1	1.35	2	146	86	39.07	3	117.6	173.5	124.7	7.6	NA	NA	0	1	1	4	40	145	8.05	366	4.132	37	0.96	179	4.63	4.837837838	4.822916667	16.5	216	5.59	6	356.9	1	4
53258	1	23	1	4	2	2	NA	NA	130	46	22.64	1	80.8	188.9	77.1	5.6	89	4.94	0	0	0	4.8	48	82	4.55	66	0.745	139	3.59	100	2.59	0.71942446	0.721448468	14.9	239	6.18	7.4	440.2	0	1
53260	1	24	1	3	3	3	3.88	3	138	54	25.65	2	92.1	189.5	87.7	5.1	48	2.664	0	0	0	4.5	45	41	2.28	35	0.395	61	1.58	71	1.83	1.163934426	1.158227848	14.8	132	3.41	6.2	368.8	0	1
53261	1	80	2	3	3	3	5	3	138	74	27.9	2	83.5	173	113.4	6.1	NA	NA	1	0	1	3.9	39	98	5.44	143	1.614	47	1.22	166	4.29	3.531914894	3.516393443	15.2	213	5.51	5.5	327.1	0	3
53262	1	80	2	5	3	1	1.3	2	130	62	21.91	1	57	161.3	NA	5.8	NA	NA	0	1	1	3.2	32	184	10.21	53	0.598	39	1.01	110	2.84	2.820512821	2.811881188	12.7	149	3.85	6.1	362.8	0	3
53268	2	71	2	3	1	1	3.23	3	164	62	48.2	3	109.6	150.8	123.7	5.6	90	4.996	0	0	0	4.6	46	84	4.66	105	1.185	71	1.84	110	2.84	1.549295775	1.543478261	14.6	181	4.68	7.8	463.9	0	1
53272	2	58	1	1	1	2	0.39	1	150	66	32.85	3	78.2	154.3	107	12.1	296	16.431	0	1	1	3.8	38	280	15.54	141	1.592	38	0.98	211	5.46	5.552631579	5.571428571	14.7	249	6.44	6	356.9	0	4
53276	2	60	2	3	2	1	2.75	2	132	72	37.57	3	106.8	168.6	132.4	6.5	118	6.55	0	1	1	4	40	111	6.16	183	2.066	47	1.22	172	4.44	3.659574468	3.639344262	15.4	219	5.66	3.7	220.1	1	3
53287	2	44	1	4	3	1	1.36	2	122	90	21.29	1	55.8	161.9	71.7	5.2	97	5.384	0	0	0	4	40	92	5.11	56	0.632	127	3.28	104	2.69	0.818897638	0.820121951	13.5	231	5.97	3.5	208.2	0	1
53288	2	79	2	3	2	3	1.66	2	154	56	30.19	3	69.2	151.4	97.5	6.7	218	12.101	0	1	1	3.9	39	218	12.1	129	1.456	64	1.66	77	1.99	1.203125	1.198795181	13.9	141	3.65	4.1	243.9	0	1
53289	1	71	2	3	3	1	1.72	2	134	60	30.79	3	82.7	163.9	117.6	7.2	NA	NA	0	1	1	4.4	44	108	6	238	2.687	30	0.78	112	2.89	3.733333333	3.705128205	14.3	142	3.67	6.6	392.6	1	3
53294	1	74	2	5	1	1	1.01	2	142	62	25.21	2	64.7	160.2	94.7	8.4	167	9.27	0	1	1	4.1	41	163	9.05	148	1.671	44	1.14	132	3.41	3	2.99122807	15.7	176	4.55	7.4	440.2	0	3
53301	1	74	2	4	1	1	0.62	1	160	38	23.54	1	75.1	178.6	99.1	6.6	NA	NA	0	1	1	3.6	36	70	3.89	98	1.106	45	1.16	116	3	2.577777778	2.586206897	10.7	161	4.16	7.3	434.2	1	2
53302	1	51	1	3	3	3	3.91	3	118	84	37.36	3	119.3	178.7	118.2	5.5	98	5.44	0	0	0	4.2	42	95	5.27	296	3.342	36	0.93	115	2.97	3.194444444	3.193548387	15.9	151	3.9	5	297.4	0	3
53306	2	41	1	1	1	1	0.16	1	134	92	33.28	3	97.1	170.8	109.5	5.6	NA	NA	0	0	0	4.2	42	70	3.89	176	1.987	37	0.96	137	3.54	3.702702703	3.6875	11.1	174	4.5	5.1	303.3	0	3
53308	2	80	2	3	1	3	0.83	1	140	66	28.07	2	65.8	153.1	88.4	5.4	NA	NA	0	0	0	4.2	42	96	5.33	95	1.073	82	2.12	145	3.75	1.768292683	1.768867925	13.4	227	5.87	5.1	303.3	0	1
53316	2	52	1	3	1	1	0.91	1	154	74	41.75	3	103.3	157.3	131.6	6	110	6.106	1	0	1	3.8	38	95	5.27	201	2.269	40	1.03	133	3.44	3.325	3.339805825	15.4	173	4.47	7.6	452	1	3
53317	2	77	2	3	3	1	2.26	2	158	94	23.3	1	61.6	162.6	90.5	5.5	NA	NA	0	0	0	4.2	42	86	4.77	117	1.321	46	1.19	136	3.52	2.956521739	2.957983193	13.5	182	4.71	3.4	202.2	0	3
53318	2	26	1	3	2	1	1.31	2	128	90	47.11	3	137.1	170.6	117.4	5.8	NA	NA	1	0	1	4.1	41	107	5.94	135	1.524	41	1.06	129	3.34	3.146341463	3.150943396	12.2	170	4.4	6.8	404.5	1	3
53325	1	37	1	3	1	1	1.23	2	152	92	36.26	3	118.8	181	117.9	5.4	NA	NA	1	0	1	4.4	44	101	5.61	268	3.026	29	0.75	200	5.17	6.896551724	6.893333333	14.4	229	5.92	8.3	493.7	1	4
53328	1	53	1	4	1	3	NA	NA	126	86	23.35	1	70.3	173.5	83.5	5.6	89	4.94	0	0	0	4	40	83	4.61	65	0.734	44	1.14	142	3.67	3.227272727	3.219298246	14.9	186	4.81	6.2	368.8	1	3
53341	1	60	2	2	2	3	3.88	3	128	84	29.66	2	94.5	178.5	109.5	5.8	102	5.662	1	0	1	3.8	38	96	5.33	155	1.75	30	0.78	161	4.16	5.366666667	5.333333333	15.1	191	4.94	5.3	315.2	0	4
53342	1	52	1	3	3	1	2.49	2	136	82	36.99	3	120.1	180.2	120.2	6.2	111	6.162	1	0	1	4.1	41	110	6.11	154	1.739	53	1.37	150	3.88	2.830188679	2.832116788	16.2	203	5.25	6.7	398.5	0	3
53362	1	80	2	3	3	1	4.98	3	136	56	33.3	3	113.1	184.3	127.6	6.1	NA	NA	1	0	1	4.2	42	116	6.44	251	2.834	39	1.01	112	2.89	2.871794872	2.861386139	10.6	151	3.9	6.8	404.5	1	3
53371	1	68	2	3	1	3	1.29	2	220	80	18.41	1	57.8	177.2	83.2	5.7	NA	NA	1	0	1	4	40	90	5	55	0.621	84	2.17	66	1.71	0.785714286	0.788018433	14.7	150	3.88	6.6	392.6	1	1
53372	1	61	2	4	3	1	3.09	3	138	66	44.92	3	155.4	186	154.7	6.2	119	6.606	1	0	1	3.5	35	117	6.49	98	1.106	43	1.11	136	3.52	3.162790698	3.171171171	11.7	179	4.63	5.3	315.2	1	3
53373	2	77	2	3	2	1	5	3	138	58	22.51	1	53.1	153.6	NA	5.7	NA	NA	1	0	1	4.1	41	89	4.94	181	2.043	42	1.09	190	4.91	4.523809524	4.504587156	14.4	232	6	5.9	350.9	0	4
53379	1	80	2	3	3	3	NA	NA	136	80	25.18	2	80.5	178.8	106.2	5.6	NA	NA	0	0	0	4.6	46	98	5.44	243	2.743	49	1.27	88	2.27	1.795918367	1.787401575	16.5	137	3.54	5.1	303.3	0	1
53381	1	59	1	3	3	2	1.38	2	152	96	23.32	1	67	169.5	91.4	5.1	92	5.107	0	0	0	4.2	42	89	4.94	89	1.005	50	1.29	184	4.76	3.68	3.689922481	14.5	234	6.05	6.2	368.8	0	3
53385	1	77	2	3	2	1	2.75	2	146	72	31.44	3	94.3	173.2	108.3	5.7	123	6.828	1	0	1	4.2	42	117	6.49	113	1.276	45	1.16	221	5.72	4.911111111	4.931034483	15.2	266	6.88	8.1	481.8	1	4
53396	1	43	1	3	2	1	2.36	2	118	80	26.56	2	85.3	179.2	98	5.8	NA	NA	1	0	1	4.6	46	95	5.27	303	3.421	44	1.14	255	6.59	5.795454545	5.780701754	15.1	299	7.73	9.1	541.3	1	4
53397	2	43	1	4	1	3	1.37	2	120	88	24.1	1	58.8	156.2	86.3	5.5	NA	NA	0	0	0	4.4	44	82	4.55	123	1.389	58	1.5	156	4.03	2.689655172	2.686666667	13.1	214	5.53	4.3	255.8	0	2
53408	1	79	2	2	1	1	NA	NA	174	56	25.02	2	72.9	170.7	99.3	5.9	111	6.162	1	0	1	4.2	42	107	5.94	158	1.784	59	1.53	117	3.02	1.983050847	1.973856209	13.7	176	4.55	7.2	428.3	1	1
53411	2	53	1	3	1	3	0.82	1	132	70	26.71	2	70.8	162.8	100.4	5.4	NA	NA	0	0	0	3.9	39	93	5.16	106	1.197	45	1.16	119	3.08	2.644444444	2.655172414	13.1	164	4.24	3.4	202.2	1	2
53412	2	27	1	4	1	1	0.82	1	126	90	21.93	1	55.1	158.5	68.1	5.5	80	4.441	0	0	0	4.1	41	76	4.22	48	0.542	70	1.81	84	2.17	1.2	1.198895028	12.5	154	3.98	4.1	243.9	0	1
53427	1	53	1	3	3	1	5	3	134	92	27.12	2	84.1	176.1	93.7	5.1	99	5.495	0	0	0	4.9	49	91	5.05	63	0.711	54	1.4	261	6.75	4.833333333	4.821428571	16.8	315	8.15	8.7	517.5	1	4
53428	1	80	2	3	1	3	0.83	1	176	90	27.54	2	77.9	168.2	101.1	5.5	NA	NA	0	0	0	4.4	44	98	5.44	52	0.587	70	1.81	122	3.16	1.742857143	1.745856354	13.7	192	4.97	6	356.9	1	1
53443	1	51	1	4	2	1	5	3	124	94	34.11	3	94.9	166.8	112	8	NA	NA	0	1	1	4.2	42	107	5.94	190	2.145	61	1.58	166	4.29	2.721311475	2.715189873	15.8	227	5.87	6.2	368.8	1	2
53444	2	75	2	1	1	1	1.03	2	190	62	21.07	1	46.6	148.7	76	5.6	NA	NA	1	0	1	4	40	110	6.11	119	1.344	74	1.91	97	2.51	1.310810811	1.314136126	8.7	171	4.42	8	475.8	1	1
53450	1	37	1	3	3	3	0.74	1	140	96	31.2	3	119.5	195.7	116	4.9	NA	NA	1	0	1	4.1	41	103	5.72	234	2.642	25	0.65	101	2.61	4.04	4.015384615	14.7	126	3.26	5.7	339	1	4
53459	2	80	2	1	1	3	NA	NA	152	62	22.37	1	48.2	146.8	NA	5.2	NA	NA	0	0	0	4.3	43	82	4.55	51	0.576	81	2.09	98	2.54	1.209876543	1.215311005	12.7	179	4.63	3.1	184.4	0	1
53460	1	68	2	2	1	3	2.43	2	146	74	30.98	3	86	166.6	110.2	5.7	NA	NA	1	0	1	3.9	39	81	4.5	117	1.321	48	1.24	100	2.59	2.083333333	2.088709677	15.8	148	3.83	6	356.9	1	2
53461	2	55	1	3	3	3	3.23	3	132	86	29.1	2	68.2	153.1	93.3	5.6	97	5.384	0	0	0	4.6	46	88	4.88	157	1.773	59	1.53	274	7.08	4.644067797	4.62745098	13.6	333	8.61	5.2	309.3	0	4
53466	1	68	2	3	3	1	0.91	1	144	72	23.25	1	78.2	183.4	96.8	5.1	105	5.829	0	0	0	3.5	35	95	5.27	124	1.4	24	0.62	163	4.22	6.791666667	6.806451613	13.3	187	4.84	7.9	469.9	1	4
53474	2	59	1	2	1	3	0.69	1	136	88	22.23	1	57.7	161.1	91.4	5.5	106	5.884	0	0	0	4.2	42	98	5.44	97	1.095	89	2.3	167	4.32	1.876404494	1.87826087	14.9	256	6.62	3.6	214.1	1	1
53477	1	80	2	3	3	1	3.43	3	154	80	29.07	2	92	177.9	107.5	5.5	NA	NA	1	0	1	4.6	46	112	6.22	110	1.242	105	2.72	127	3.28	1.20952381	1.205882353	15.6	232	6	5.2	309.3	1	1
53487	1	47	1	3	3	1	5	3	132	78	NA	NA	NA	NA	NA	5.6	101	5.607	0	0	0	4.6	46	98	5.44	84	0.948	39	1.01	138	3.57	3.538461538	3.534653465	14.8	177	4.58	4.6	273.6	1	3
53492	2	44	1	3	2	1	4.08	3	136	74	45.65	3	107	153.1	121	6	114	6.328	1	0	1	4.5	45	109	6.05	191	2.156	51	1.32	182	4.71	3.568627451	3.568181818	14.8	233	6.03	8.1	481.8	0	3
53497	2	28	1	4	3	3	1.63	2	144	72	30.46	3	77.6	159.6	92.8	4.9	NA	NA	0	0	0	4.3	43	84	4.66	154	1.739	40	1.03	138	3.57	3.45	3.466019417	12.6	178	4.6	3.5	208.2	1	3
53502	2	80	2	3	1	3	2.03	2	132	66	27.55	2	58.8	146.1	95	6	108	5.995	1	0	1	4.3	43	98	5.44	151	1.705	46	1.19	132	3.41	2.869565217	2.865546218	12.6	178	4.6	4.6	273.6	1	3
53504	1	70	2	3	2	1	1.92	2	128	84	30.08	3	98.1	180.6	106.2	5.9	NA	NA	1	0	1	3.9	39	113	6.27	159	1.795	40	1.03	98	2.54	2.45	2.466019417	15.1	138	3.57	7	416.4	1	2
53505	1	48	1	3	2	3	1.2	2	146	100	42.81	3	142.1	182.2	135	5.7	101	5.607	1	0	1	3.8	38	91	5.05	99	1.118	42	1.09	201	5.19	4.785714286	4.76146789	15.5	243	6.28	5.3	315.2	1	4
53515	1	41	1	3	2	1	4.08	3	142	78	31.56	3	105.1	182.5	107.5	5.3	101	5.607	0	0	0	4.5	45	94	5.22	95	1.073	42	1.09	213	5.5	5.071428571	5.04587156	16	255	6.59	6.1	362.8	1	4
53530	2	62	2	3	3	3	1.94	2	140	96	22.65	1	64.3	168.5	88.8	5.8	NA	NA	1	0	1	4.4	44	73	4.05	329	3.714	54	1.4	196	5.07	3.62962963	3.621428571	13.8	250	6.47	4	237.9	0	3
53532	1	51	1	3	2	1	3.98	3	130	72	26.94	2	84.2	176.8	104	8.6	260	14.433	0	1	1	4.3	43	253	14.04	47	0.531	61	1.58	141	3.64	2.31147541	2.303797468	14.4	202	5.22	4.1	243.9	1	2
53546	2	66	2	3	3	1	5	3	138	54	40.81	3	107.1	162	120.9	5.3	NA	NA	0	0	0	3.7	37	90	5	174	1.964	50	1.29	166	4.3	3.32	3.333333333	14.5	216	5.59	6.8	404.5	1	3
53548	2	49	1	1	3	3	0.66	1	116	80	34.52	3	80.8	153	100.7	7.8	NA	NA	0	1	1	4.7	47	135	7.49	165	1.863	49	1.27	185	4.78	3.775510204	3.763779528	14.4	234	6.05	4.5	267.7	0	3
53555	1	50	1	3	2	3	3.51	3	114	80	30.9	3	99.9	179.8	102.5	5.7	104	5.773	1	0	1	4.1	41	100	5.55	117	1.321	54	1.4	178	4.6	3.296296296	3.285714286	13.8	232	6	5.6	333.1	0	3
53558	1	49	1	3	3	3	1.62	2	136	88	42.89	3	149.5	186.7	143.8	9.2	NA	NA	0	1	1	4.5	45	224	12.43	355	4.008	38	0.98	161	4.17	4.236842105	4.255102041	14.7	199	5.15	6.1	362.8	0	4
53562	2	56	1	4	2	3	0.18	1	158	52	33.9	3	88.3	161.4	109.5	5.5	NA	NA	0	0	0	3.5	35	93	5.16	82	0.926	51	1.32	130	3.36	2.549019608	2.545454545	12.1	181	4.68	7.4	440.2	1	2
53571	2	49	1	4	2	1	1.64	2	130	96	25.34	2	62.7	157.3	92.1	7.4	167	9.27	0	1	1	4.3	43	164	9.1	96	1.084	45	1.16	126	3.26	2.8	2.810344828	12.5	171	4.42	5.7	339	0	3
53573	2	43	1	3	2	1	4.42	3	130	80	22.35	1	54.8	156.6	73.5	5.3	85	4.718	0	0	0	4.3	43	85	4.72	72	0.813	76	1.97	112	2.89	1.473684211	1.467005076	13.3	188	4.86	4.7	279.6	1	1
53576	2	80	2	3	1	3	1.48	2	158	70	31.5	3	75	154.3	NA	5.5	NA	NA	0	0	0	3.8	38	91	5.05	247	2.789	52	1.34	139	3.6	2.673076923	2.686567164	12.2	191	4.94	4.9	291.5	0	2
53580	1	60	2	4	1	2	1.39	2	152	82	48.79	3	168.6	185.9	148.5	5.9	109	6.051	1	0	1	3.8	38	103	5.72	112	1.264	43	1.11	56	1.45	1.302325581	1.306306306	15.9	99	2.56	4.4	261.7	1	1
53583	1	77	2	3	1	1	1.37	2	156	64	22.39	1	71.1	178.2	NA	5.3	NA	NA	0	0	0	4	40	86	4.77	107	1.208	47	1.22	108	2.79	2.29787234	2.286885246	10	155	4.01	6.3	374.7	1	2
53596	1	25	1	1	1	1	0.38	1	122	82	31.12	3	83.4	163.7	98.2	5.6	NA	NA	0	0	0	4.5	45	82	4.55	83	0.937	56	1.45	110	2.84	1.964285714	1.95862069	15.7	166	4.29	5.3	315.2	0	1
53604	2	63	2	3	3	3	2.95	2	138	62	26.01	2	73.4	168	101.2	5.9	94	5.218	1	0	1	4.7	47	89	4.94	101	1.14	68	1.76	169	4.37	2.485294118	2.482954545	13.6	237	6.13	4.6	273.6	0	2
53605	2	46	1	3	3	3	0.69	1	132	70	31.09	3	82.2	162.6	108.6	5.3	NA	NA	1	0	1	4	40	101	5.61	328	3.703	69	1.78	156	4.04	2.260869565	2.269662921	14.6	225	5.82	7.1	422.3	1	2
53606	1	45	1	3	2	3	NA	NA	108	84	29.3	2	82	167.3	103.4	5.9	94	5.218	1	0	1	4.5	45	96	5.33	56	0.632	50	1.29	154	3.99	3.08	3.093023256	16.5	204	5.28	5.4	321.2	1	3
53607	1	80	2	3	1	3	5	3	160	74	20.93	1	63.8	174.6	89.4	5.5	99	5.495	0	0	0	4	40	93	5.16	92	1.039	61	1.58	138	3.57	2.262295082	2.259493671	12.5	199	5.15	5.8	345	0	2
53609	2	79	2	3	3	3	3.51	3	138	62	27.2	2	65.1	154.7	98.3	6	88	4.885	1	0	1	4.1	41	86	4.77	95	1.073	65	1.68	188	4.86	2.892307692	2.892857143	13.9	253	6.54	5.2	309.3	1	3
53610	2	67	2	3	2	3	1.29	2	148	70	26.52	2	66.2	158	88.6	6	NA	NA	1	0	1	4.2	42	87	4.83	137	1.547	68	1.76	156	4.03	2.294117647	2.289772727	12.2	224	5.79	5.2	309.3	0	2
53617	2	48	1	4	1	1	1.14	2	148	90	31.05	3	77.8	158.3	104.5	7.1	NA	NA	0	1	1	4.2	42	140	7.77	195	2.202	76	1.97	198	5.12	2.605263158	2.598984772	10.4	274	7.09	4.9	291.5	0	2
53618	1	41	1	3	3	1	4.63	3	148	50	27.68	2	105.8	195.5	105.5	5.1	NA	NA	0	0	0	4.3	43	74	4.11	65	0.734	65	1.68	125	3.23	1.923076923	1.922619048	14.9	190	4.91	5.8	345	0	1
53622	1	62	2	4	3	1	5	3	134	74	42.46	3	141.1	182.3	137.2	7.9	NA	NA	0	1	1	4.2	42	137	7.6	155	1.75	48	1.24	163	4.22	3.395833333	3.403225806	14.2	211	5.46	9.1	541.3	1	3
53625	1	53	1	3	3	2	3.88	3	134	80	37.46	3	119.1	178.3	120.6	5.5	NA	NA	0	1	1	4.1	41	146	8.1	318	3.59	36	0.93	182	4.71	5.055555556	5.064516129	15	218	5.64	7.5	446.1	0	4
53626	2	71	2	2	2	1	2.09	2	144	70	24.54	1	67.7	166.1	80.4	5.5	NA	NA	0	0	0	4.2	42	88	4.88	87	0.982	68	1.76	115	2.97	1.691176471	1.6875	14.4	183	4.73	5.6	333.1	1	1
53632	1	45	1	3	1	3	0	1	136	78	28.53	2	80.8	168.3	105	5.6	NA	NA	0	0	0	4.7	47	92	5.11	234	2.642	46	1.19	165	4.27	3.586956522	3.588235294	15.6	211	5.46	6.8	404.5	1	3
53647	1	65	2	4	3	3	1	2	138	72	25.89	2	85.2	181.4	99.4	5.6	100	5.551	0	0	0	4.1	41	94	5.22	99	1.118	38	0.98	118	3.05	3.105263158	3.112244898	13.7	156	4.03	6.2	368.8	1	3
53653	2	77	2	4	3	3	1.66	2	158	60	33.75	3	88.8	162.2	108.3	6	NA	NA	1	0	1	3.9	39	85	4.72	142	1.603	46	1.19	92	2.38	2	2	12.9	138	3.57	10.3	612.6	1	2
53657	1	40	1	5	3	3	1.62	2	122	80	23.81	1	77.3	180.2	94	5.4	64	3.553	0	0	0	4.3	43	57	3.16	62	0.7	70	1.81	150	3.88	2.142857143	2.143646409	15.4	220	5.69	5.1	303.3	0	2
53659	1	58	1	1	1	3	3.23	3	164	88	25.69	2	72	167.4	93.1	5.4	NA	NA	0	0	0	4.3	43	81	4.5	248	2.8	33	0.85	183	4.74	5.545454545	5.576470588	14.7	216	5.59	6.2	368.8	1	4
53676	1	51	1	3	3	1	4.54	3	136	78	27.9	2	110.7	199.2	108.9	5.6	NA	NA	0	1	1	4.7	47	136	7.55	261	2.947	38	0.98	199	5.15	5.236842105	5.255102041	16	237	6.13	7.8	463.9	1	4
53678	1	50	1	4	3	2	NA	NA	132	94	23.69	1	94.1	199.3	91.7	5.5	90	4.996	0	0	0	4.3	43	83	4.61	37	0.418	133	3.44	63	1.63	0.473684211	0.473837209	13.3	196	5.07	4.1	243.9	0	1
53681	2	63	2	1	3	2	2.4	2	164	70	35.78	3	85.4	154.5	116.9	6.4	NA	NA	1	0	1	4	40	98	5.44	164	1.852	35	0.91	141	3.64	4.028571429	4	12.2	176	4.55	4.9	291.5	0	4
53682	2	67	2	4	3	1	5	3	140	84	37.23	3	94.6	159.4	103.2	5	101	5.607	0	0	0	4.1	41	94	5.22	118	1.332	71	1.84	173	4.47	2.436619718	2.429347826	12.8	244	6.31	5.1	303.3	0	2
53683	1	55	1	3	3	1	5	3	130	70	22.42	1	66.4	172.1	88.4	5.8	103	5.718	1	0	1	4.4	44	94	5.22	62	0.7	70	1.81	112	2.9	1.6	1.602209945	15.2	182	4.71	5.1	303.3	1	1
53684	1	42	1	1	1	1	0.49	1	136	84	26.71	2	87.9	181.4	102	6	111	6.162	1	0	1	4.5	45	103	5.72	153	1.727	49	1.27	177	4.57	3.612244898	3.598425197	14.8	226	5.84	6.6	392.6	0	3
53686	2	65	2	1	1	1	0.2	1	138	84	27	2	62.8	152.5	98.1	5.6	NA	NA	1	0	1	4.3	43	102	5.66	309	3.489	45	1.16	127	3.29	2.822222222	2.836206897	15	172	4.45	5.8	345	0	3
53697	2	70	2	1	3	2	2.29	2	142	68	23.17	1	58.2	158.5	84.8	5.7	103	5.718	1	0	1	4.5	45	93	5.16	51	0.576	60	1.55	88	2.28	1.466666667	1.470967742	14.6	148	3.83	3.2	190.3	0	1
53701	2	63	2	4	3	1	4.08	3	134	80	28.94	2	75.1	161.1	104.6	6.4	130	7.216	0	1	1	4.1	41	125	6.94	62	0.7	44	1.14	155	4.01	3.522727273	3.51754386	11.5	199	5.15	4.6	273.6	0	3
53719	1	61	2	4	3	1	NA	NA	136	74	24.55	1	67.9	166.3	85.8	5.7	107	5.94	1	0	1	4.8	48	101	5.61	57	0.644	54	1.4	169	4.37	3.12962963	3.121428571	15.6	223	5.77	7.5	446.1	0	3
53723	2	79	2	4	1	3	1.11	2	134	70	23.48	1	55.4	153.6	81.5	5.5	NA	NA	0	0	0	3.7	37	80	4.44	104	1.174	113	2.92	131	3.39	1.159292035	1.160958904	12.5	244	6.31	5.5	327.1	0	1
53724	2	59	1	3	1	1	0.76	1	134	0	45.96	3	118.7	160.7	133.7	5.2	NA	NA	0	0	0	4.1	41	93	5.16	172	1.942	30	0.78	105	2.71	3.5	3.474358974	13.4	135	3.49	6.2	368.8	0	3
53730	2	54	1	2	2	3	NA	NA	146	68	58.03	3	148	159.7	144.9	6	126	6.994	1	0	1	4.3	43	120	6.66	101	1.14	56	1.45	146	3.77	2.607142857	2.6	15.1	202	5.22	6.2	368.8	1	2
53732	1	79	2	3	3	1	4.23	3	144	70	38.16	3	122.4	179.1	133.5	6.2	114	6.328	1	0	1	4.3	43	104	5.77	121	1.366	39	1.01	120	3.1	3.076923077	3.069306931	15.8	159	4.11	7.3	434.2	0	3
53740	2	79	2	3	3	3	5	3	150	62	24.82	1	68.8	166.5	94.5	5.5	NA	NA	1	0	1	4.5	45	113	6.27	397	4.482	30	0.78	221	5.71	7.366666667	7.320512821	13.3	251	6.49	5.6	333.1	0	4
53745	1	60	2	1	2	1	2.26	2	140	64	32.51	3	98.2	173.8	111.6	4.8	NA	NA	0	0	0	4.4	44	94	5.22	155	1.75	43	1.11	177	4.58	4.11627907	4.126126126	13.8	220	5.69	5.3	315.2	0	4
53746	2	38	1	5	3	2	4.65	3	134	86	40.69	3	119.4	171.3	122.7	11.4	258	14.322	0	1	1	4	40	269	14.93	156	1.761	37	0.96	183	4.73	4.945945946	4.927083333	12.9	220	5.69	4.1	243.9	0	4
53755	1	22	1	3	3	2	0.55	1	118	88	30.05	3	110.9	192.1	100.5	5.6	NA	NA	0	0	0	4.5	45	86	4.77	82	0.926	56	1.45	136	3.52	2.428571429	2.427586207	16.6	192	4.97	7.6	452	1	2
53764	2	49	1	4	3	3	4.06	3	138	94	31.2	3	83.4	163.5	100.8	5.9	93	5.162	1	0	1	4	40	85	4.72	56	0.632	66	1.71	151	3.9	2.287878788	2.280701754	14.7	217	5.61	5.5	327.1	0	2
53772	2	40	1	2	2	3	1.45	2	120	80	32.23	3	85.2	162.6	100.5	5.7	93	5.162	1	0	1	4	40	90	5	111	1.253	40	1.03	143	3.7	3.575	3.59223301	11.1	183	4.73	6.1	362.8	0	3
53775	2	79	2	3	3	3	0.05	1	144	52	36.21	3	91.2	158.7	106.5	7.2	199	11.046	0	1	1	3.8	38	196	10.88	190	2.145	31	0.8	137	3.54	4.419354839	4.425	12.2	168	4.34	7.9	469.9	1	4
53777	1	63	2	3	3	2	4.16	3	130	78	36.22	3	130.6	189.9	122.2	6.3	128	7.105	0	1	1	4.1	41	121	6.72	105	1.185	31	0.8	154	3.98	4.967741935	4.975	16.1	185	4.78	6.2	368.8	0	4
53782	1	80	2	3	3	1	4.8	3	130	46	29.46	2	92.3	177	114.5	6.2	114	6.328	1	0	1	4.3	43	106	5.88	62	0.7	38	0.98	110	2.85	2.894736842	2.908163265	13.7	148	3.83	7.5	446.1	1	3
53785	2	56	1	3	3	3	1.37	2	142	80	39.16	3	113.7	170.4	126	5.4	98	5.44	0	0	0	4.1	41	93	5.16	94	1.061	58	1.5	136	3.52	2.344827586	2.346666667	14.9	194	5.02	6.9	410.4	0	2
53791	2	68	2	1	2	1	1.81	2	148	52	33.64	3	88.6	162.3	106.6	7.3	NA	NA	0	1	1	4.4	44	160	8.88	69	0.779	80	2.07	108	2.79	1.35	1.347826087	12.5	188	4.86	4.4	261.7	0	1
53802	1	80	2	3	3	3	3.88	3	152	66	19.95	1	62.7	177.3	87.4	6.2	NA	NA	1	0	1	4.2	42	61	3.39	203	2.292	41	1.06	175	4.53	4.268292683	4.273584906	13.4	216	5.59	4	237.9	1	4
53808	1	80	2	3	3	1	3.43	3	142	58	26.18	2	73.1	167.1	96.7	6	NA	NA	1	0	1	4.2	42	102	5.66	119	1.344	56	1.45	132	3.41	2.357142857	2.351724138	14.4	188	4.86	7.1	422.3	1	2
53811	1	26	1	4	2	2	NA	NA	178	96	22.04	1	62.5	168.4	82	5.4	106	5.884	1	0	1	4.2	42	107	5.94	66	0.745	46	1.19	108	2.79	2.347826087	2.344537815	15.2	154	3.98	7	416.4	1	2
53813	1	62	2	2	2	1	3.71	3	124	84	30.59	3	73.3	154.8	103.6	6.1	102	5.662	1	0	1	4	40	97	5.38	92	1.039	60	1.55	89	2.3	1.483333333	1.483870968	14.4	149	3.85	6.1	362.8	1	1
53821	1	80	2	3	3	1	3.91	3	160	66	24.65	1	70.9	169.6	90.2	5.4	NA	NA	0	0	0	4.2	42	78	4.33	183	2.066	39	1.01	106	2.74	2.717948718	2.712871287	13.8	145	3.75	4	237.9	0	2
53824	2	74	2	5	1	1	1.01	2	176	62	28.08	2	62.1	148.7	95.9	5.7	94	5.218	1	0	1	3.9	39	95	5.27	88	0.994	77	1.99	118	3.05	1.532467532	1.532663317	12.3	195	5.04	6	356.9	0	1
53827	1	77	2	3	3	1	2.4	2	144	82	23.03	1	66.8	170.3	90.2	5.6	NA	NA	0	0	0	4	40	85	4.72	104	1.174	51	1.32	101	2.61	1.980392157	1.977272727	14.5	152	3.93	4.5	267.7	0	1
53832	1	80	2	3	3	1	3.43	3	144	64	27.95	2	76	164.9	112.3	5.5	101	5.607	0	0	0	4.1	41	98	5.44	82	0.926	51	1.32	150	3.88	2.941176471	2.939393939	14.5	201	5.2	5.8	345	1	3
53833	1	35	1	5	3	1	0.09	1	122	86	24.89	1	70.5	168.3	90.6	5.1	NA	NA	0	0	0	4.9	49	74	4.11	285	3.218	45	1.16	180	4.66	4	4.017241379	15	225	5.82	6.5	386.6	0	4
53834	2	70	2	4	3	3	3.43	3	124	88	63.89	3	160.7	158.6	NA	5.4	83	4.607	0	0	0	NA	NA	NA	NA	NA	NA	54	1.4	89	2.3	1.648148148	1.642857143	13.7	143	3.7	NA	NA	1	1
53842	2	80	2	3	3	3	3.6	3	146	46	33.02	3	85.6	161	113.4	6	123	6.828	0	1	1	3.4	34	236	13.1	156	1.761	39	1.01	202	5.22	5.179487179	5.168316832	14.4	241	6.23	6.8	404.5	1	4
53845	2	42	1	1	1	1	1.32	2	126	84	29.67	2	70.1	153.7	93.2	5.9	88	4.885	1	0	1	4	40	95	5.27	119	1.344	55	1.42	175	4.53	3.181818182	3.190140845	12.2	230	5.95	3.8	226	0	3
53856	1	28	1	1	3	1	1.59	2	116	80	41.1	3	140.8	185.1	126	5	NA	NA	0	0	0	3.8	38	94	5.22	172	1.942	38	0.98	134	3.47	3.526315789	3.540816327	14.8	172	4.45	7.4	440.2	0	3
53864	1	72	2	3	1	1	0.54	1	172	74	29.88	2	88.2	171.8	NA	5.8	112	6.217	1	0	1	4	40	105	5.83	100	1.129	43	1.11	170	4.4	3.953488372	3.963963964	14.1	213	5.51	8.4	499.6	1	4
53873	1	77	2	3	1	1	1.03	2	134	74	34.88	3	97.5	167.2	121.5	6.1	NA	NA	1	0	1	4.2	42	80	4.44	165	1.863	35	0.91	109	2.81	3.114285714	3.087912088	14.6	144	3.72	5.5	327.1	1	3
53876	1	37	1	3	2	1	3.5	3	134	76	38.27	3	114	172.6	124	6.3	NA	NA	1	0	1	4	40	88	4.88	163	1.84	36	0.93	211	5.46	5.861111111	5.870967742	15.6	247	6.39	6.3	374.7	0	4
53879	1	78	2	3	3	1	3.09	3	134	70	30.15	3	102.2	184.1	117.2	6.8	NA	NA	0	1	1	4.2	42	165	9.16	82	0.926	64	1.66	130	3.36	2.03125	2.024096386	14.2	194	5.02	7.7	458	1	2
53884	2	68	2	3	3	1	5	3	146	74	45.57	3	111.9	156.7	130.8	7.3	NA	NA	0	1	1	3.7	37	175	9.71	239	2.698	41	1.06	125	3.23	3.048780488	3.047169811	14.4	166	4.29	5.3	315.2	0	3
53886	1	52	1	3	2	2	0.71	1	130	82	23.2	1	75	179.8	85.7	4.9	91	5.051	0	0	0	4.2	42	83	4.61	126	1.423	34	0.88	150	3.88	4.411764706	4.409090909	13.3	184	4.76	5.9	350.9	1	4
53889	1	66	2	3	1	1	3.6	3	144	82	27.37	2	79.3	170.2	99.2	5.7	NA	NA	1	0	1	4.4	44	96	5.33	122	1.377	70	1.81	177	4.58	2.528571429	2.53038674	16.5	247	6.39	4.4	261.7	1	2
53895	2	38	1	3	3	3	1.23	2	108	84	31.64	3	99.8	177.6	108	6.5	157	8.715	0	1	1	3.8	38	144	7.99	107	1.208	43	1.11	143	3.7	3.325581395	3.333333333	NA	186	4.81	6.3	374.7	1	3
53900	2	73	2	3	2	1	1.65	2	164	60	34.79	3	83.9	155.3	104.6	5.6	NA	NA	0	0	0	4.1	41	94	5.22	87	0.982	61	1.58	113	2.92	1.852459016	1.848101266	13.3	174	4.5	4.8	285.5	0	1
53912	1	34	1	3	2	2	2.89	2	116	82	22.8	1	71.1	176.6	82.5	5.4	NA	NA	0	0	0	4.6	46	78	4.33	251	2.834	43	1.11	222	5.74	5.162790698	5.171171171	15.2	265	6.85	4.7	279.6	1	4
53920	2	72	2	4	3	3	0.97	1	138	76	25.51	2	68.2	163.5	95.6	5.3	154	8.549	0	1	1	3.9	39	152	8.44	123	1.389	51	1.32	104	2.69	2.039215686	2.037878788	14.4	155	4.01	7.5	446.1	0	2
53928	1	80	2	3	3	1	2.06	2	144	74	NA	NA	NA	NA	NA	5.8	NA	NA	1	0	1	3.9	39	75	4.16	230	2.597	44	1.14	145	3.75	3.295454545	3.289473684	15.6	189	4.89	6.6	392.6	1	3
53933	2	58	1	1	3	3	0.92	1	138	72	30	3	80	163.3	107.2	7.4	138	7.66	0	1	1	4.3	43	136	7.55	315	3.556	45	1.16	217	5.62	4.822222222	4.844827586	14.7	262	6.78	5	297.4	0	4
53935	1	61	2	4	1	3	2.06	2	180	90	18.97	1	56.9	173.2	74.4	5.7	105	5.829	1	0	1	4.4	44	99	5.5	35	0.395	104	2.69	121	3.13	1.163461538	1.163568773	12.6	225	5.82	5.2	309.3	1	1
53937	2	33	1	4	1	3	3.55	3	118	80	27.33	2	77.4	168.3	81.8	4.9	NA	NA	0	0	0	4.6	46	93	5.16	108	1.219	59	1.53	168	4.34	2.847457627	2.836601307	12.5	227	5.87	4.3	255.8	1	3
53942	1	73	2	3	1	1	0.41	1	160	68	41.27	3	113.3	165.7	136	8.5	NA	NA	0	1	1	3.7	37	129	7.16	341	3.85	32	0.83	185	4.78	5.78125	5.759036145	15.6	217	5.61	7.5	446.1	1	4
53946	1	63	2	4	3	1	1.85	2	136	66	34.99	3	110.6	177.8	124.2	7.6	NA	NA	0	1	1	4.2	42	118	6.55	95	1.073	40	1.03	142	3.68	3.55	3.572815534	13.5	182	4.71	8.1	481.8	1	3
53949	1	48	1	2	1	2	0.88	1	152	104	30.02	3	78.5	161.7	108.5	8.7	266	14.766	0	1	1	4.7	47	248	13.77	389	4.392	40	1.03	204	5.28	5.1	5.126213592	15.6	244	6.31	8	475.8	0	4
53954	1	31	1	3	2	1	2.95	2	130	72	28.06	2	90.7	179.8	98	5.4	NA	NA	0	0	0	4.6	46	81	4.5	236	2.664	41	1.06	182	4.71	4.43902439	4.443396226	14.5	223	5.77	8.3	493.7	1	4
53956	1	59	1	3	2	1	NA	NA	174	82	30.81	3	98.4	178.7	116.2	5.2	NA	NA	0	0	0	4	40	88	4.88	70	0.79	79	2.04	135	3.49	1.708860759	1.710784314	15	214	5.53	3.9	232	1	1
53963	2	47	1	4	3	2	2.33	2	162	96	26.14	2	69.2	162.7	81.8	6.9	NA	NA	0	1	1	4.7	47	103	5.72	88	0.994	44	1.14	194	5.01	4.409090909	4.394736842	11.3	238	6.15	5	297.4	0	4
53970	2	51	1	2	3	3	0.49	1	152	82	39.42	3	107.2	164.9	120	6	NA	NA	1	0	1	4	40	87	4.83	127	1.434	37	0.96	138	3.57	3.72972973	3.71875	11.8	175	4.53	5.6	333.1	0	3
53978	1	68	2	2	1	1	3.82	3	136	78	28.2	2	79.4	167.8	99.5	5.3	97	5.384	0	0	0	3.9	39	91	5.05	166	1.874	30	0.78	114	2.94	3.8	3.769230769	13.9	144	3.72	5.5	327.1	1	4
53983	1	29	1	5	3	1	2.95	2	124	82	32.85	3	95.6	170.6	107.2	5.2	NA	NA	0	0	0	4.6	46	80	4.44	754	8.513	28	0.72	204	5.28	7.285714286	7.333333333	15.5	232	6	7.9	469.9	0	4
53987	2	35	1	4	3	2	NA	NA	126	90	33.9	3	87	160.2	111.5	5.3	NA	NA	0	0	0	3.7	37	91	5.05	95	1.073	61	1.58	146	3.77	2.393442623	2.386075949	11.9	207	5.35	4.6	273.6	0	2
53991	2	61	2	1	1	3	1.29	2	154	86	27.11	2	67	157.2	94	6.1	NA	NA	1	0	1	4.2	42	124	6.88	288	3.252	43	1.11	188	4.86	4.372093023	4.378378378	14.1	231	5.97	4.7	279.6	0	4
54001	2	60	2	4	3	1	1.81	2	130	60	40.02	3	105.3	162.2	106.9	5.2	91	5.051	0	0	0	4.2	42	85	4.72	99	1.118	65	1.68	106	2.74	1.630769231	1.630952381	10.6	171	4.42	5.3	315.2	1	1
54003	2	23	1	4	1	3	0.23	1	102	82	51.69	3	125.8	156	141.9	4.9	92	5.107	0	0	0	3.2	32	88	4.88	102	1.152	65	1.68	105	2.72	1.615384615	1.619047619	12.6	170	4.4	3.5	208.2	0	1
54008	1	57	1	4	3	1	NA	NA	130	70	31.87	3	97.6	175	107.7	5.4	NA	NA	0	0	0	4.2	42	83	4.61	99	1.118	57	1.47	142	3.68	2.49122807	2.503401361	15.1	199	5.15	5.9	350.9	0	2
54010	1	79	2	1	3	1	5	3	150	60	29.86	2	86.3	170	108.4	6.9	NA	NA	0	1	1	4	40	152	8.44	247	2.789	39	1.01	122	3.15	3.128205128	3.118811881	15.6	161	4.16	5.5	327.1	1	3
54011	2	80	2	3	1	3	0.83	1	138	66	25.88	2	64.2	157.5	94.4	6.4	NA	NA	0	1	1	3.9	39	128	7.11	394	4.448	43	1.11	185	4.79	4.302325581	4.315315315	13.5	228	5.9	6.8	404.5	1	4
54017	2	80	2	3	3	3	3.88	3	142	76	25.42	2	59.9	153.5	82	5.8	NA	NA	1	0	1	4.1	41	100	5.55	51	0.576	99	2.56	113	2.92	1.141414141	1.140625	13.4	212	5.48	4.7	279.6	0	1
54033	1	67	2	4	3	3	1.24	2	144	92	29.97	2	97.2	180.1	104.1	5.3	NA	NA	0	0	0	4	40	79	4.39	64	0.723	57	1.47	152	3.93	2.666666667	2.673469388	14.3	209	5.4	6	356.9	1	2
54036	2	46	1	3	2	1	3.17	3	102	82	38.05	3	94.4	157.5	NA	5.1	NA	NA	0	0	0	4.8	48	94	5.22	373	4.211	76	1.97	172	4.44	2.263157895	2.253807107	14.2	248	6.41	10.3	612.6	1	2
54042	1	49	1	1	1	1	NA	NA	136	82	32.28	3	95.6	172.1	105.7	5.7	103	5.718	1	0	1	4.1	41	96	5.33	90	1.016	48	1.24	113	2.92	2.354166667	2.35483871	16	161	4.16	7.6	452	0	2
54047	1	46	1	1	1	1	1.09	2	116	80	33.82	3	95	167.6	107.7	5.6	103	5.718	0	0	0	4.3	43	99	5.5	54	0.61	30	0.78	127	3.28	4.233333333	4.205128205	14.6	157	4.06	7	416.4	1	4
54048	1	63	2	1	2	1	3.43	3	134	72	35.97	3	100.2	166.9	118	5.8	122	6.772	1	0	1	4.1	41	113	6.27	191	2.156	51	1.32	186	4.81	3.647058824	3.643939394	16.8	237	6.13	6.4	380.7	1	3
54050	2	51	1	4	3	1	3.43	3	130	80	46.23	3	115.4	158	118.7	6.1	NA	NA	1	0	1	4.4	44	89	4.94	146	1.648	56	1.45	172	4.45	3.071428571	3.068965517	12.2	228	5.9	7.5	446.1	1	3
54054	2	73	2	3	3	3	1.75	2	134	64	29.51	2	82.8	167.5	108	5.5	NA	NA	0	0	0	3.8	38	98	5.44	104	1.174	74	1.91	127	3.29	1.716216216	1.722513089	13.6	201	5.2	4.2	249.8	0	1
54055	1	43	1	3	1	2	NA	NA	118	82	29.44	2	82.8	167.7	95.6	4.9	NA	NA	0	0	0	4.7	47	89	4.94	292	3.297	36	0.93	141	3.65	3.916666667	3.924731183	16.8	177	4.58	4.5	267.7	0	4
54057	2	21	1	2	2	1	0.59	1	112	80	15.64	1	45	169.6	70.9	5.4	NA	NA	0	0	0	4.2	42	64	3.55	90	1.016	69	1.78	156	4.04	2.260869565	2.269662921	13.6	225	5.82	3.2	190.3	1	2
54064	1	42	1	2	1	3	2.18	2	132	86	32.1	3	72.9	150.7	98.3	5.9	NA	NA	1	0	1	4.1	41	87	4.83	291	3.285	47	1.22	167	4.31	3.553191489	3.532786885	13.8	214	5.53	4.5	267.7	1	3
54070	1	80	2	3	2	3	0.96	1	138	70	21.51	1	57.5	163.5	88.2	5.9	NA	NA	1	0	1	3.9	39	106	5.88	99	1.118	82	2.12	99	2.56	1.207317073	1.20754717	14.6	181	4.68	5.2	309.3	1	1
54075	2	72	2	3	3	3	3.32	3	130	84	25.62	2	61.7	155.2	90	5.5	NA	NA	0	0	0	3.9	39	88	4.88	82	0.926	73	1.89	139	3.59	1.904109589	1.899470899	11.4	212	5.48	3.8	226	0	1
54076	1	80	2	3	2	1	1.57	2	200	102	26.38	2	62.9	154.4	97.5	5.9	93	5.162	1	0	1	4.1	41	90	5	129	1.456	38	0.98	166	4.3	4.368421053	4.387755102	14.4	204	5.28	8.2	487.7	1	4
54077	2	71	2	3	3	1	4.63	3	152	80	29.64	2	77.3	161.5	107.9	5.7	113	6.273	1	0	1	4.7	47	107	5.94	128	1.445	48	1.24	141	3.65	2.9375	2.943548387	13.8	189	4.89	8	475.8	0	3
54078	2	47	1	2	3	3	1.64	2	130	90	25.67	2	70.4	165.6	90.4	5.4	NA	NA	0	0	0	4.3	43	79	4.39	111	1.253	70	1.81	155	4.01	2.214285714	2.215469613	14.6	225	5.82	4.2	249.8	0	2
54092	2	68	2	4	3	1	4.26	3	140	78	24.43	1	60.9	157.9	79.5	5.7	87	4.829	1	0	1	4.3	43	77	4.27	42	0.474	73	1.89	83	2.14	1.136986301	1.132275132	13.4	156	4.03	3.8	226	0	1
54093	2	61	2	2	1	1	0.93	1	154	96	27.38	2	58.2	145.8	91.9	5.7	NA	NA	1	0	1	4.4	44	93	5.16	295	3.331	39	1.01	236	6.1	6.051282051	6.03960396	13.8	275	7.11	4.3	255.8	0	4
54094	2	47	1	3	2	1	3.09	3	134	78	38.56	3	84.7	148.2	120.3	5	NA	NA	0	0	0	4	40	87	4.83	181	2.043	43	1.11	196	5.07	4.558139535	4.567567568	11.4	239	6.18	3.5	208.2	0	4
54095	2	39	1	4	3	2	2.26	2	116	84	32.5	3	90.1	166.5	97.9	5.9	NA	NA	1	0	1	4	40	93	5.16	153	1.727	34	0.88	140	3.62	4.117647059	4.113636364	12.5	174	4.5	3.5	208.2	0	4
54114	2	28	1	4	1	3	1.29	2	124	84	30.75	3	89.6	170.7	102.7	5.7	89	4.94	1	0	1	4.2	42	86	4.77	61	0.689	82	2.12	130	3.36	1.585365854	1.58490566	9.1	212	5.48	4.8	285.5	0	1
54131	2	35	1	4	3	2	5	3	118	82	21.94	1	60.3	165.8	77.1	5.3	90	4.996	0	0	0	4.2	42	86	4.77	51	0.576	62	1.6	122	3.16	1.967741935	1.975	13.5	184	4.76	4	237.9	0	1
54133	2	43	1	5	3	3	1.09	2	174	98	40	3	112.9	168	129.1	10.5	NA	NA	0	1	1	3.9	39	321	17.82	290	3.274	34	0.88	171	4.42	5.029411765	5.022727273	13.9	205	5.3	4	237.9	1	4
54135	2	33	1	5	3	3	3.98	3	124	84	35.85	3	97.6	165	122.4	5.1	104	5.773	0	0	0	4	40	94	5.22	313	3.534	37	0.96	113	2.92	3.054054054	3.041666667	13.6	150	3.88	5.7	339	1	3
54136	2	43	1	4	3	1	4.31	3	120	80	47.06	3	137.6	171	120	5.8	NA	NA	1	0	1	3.8	38	90	5	130	1.468	36	0.93	142	3.67	3.944444444	3.946236559	12.9	178	4.6	5.4	321.2	1	4
54140	1	71	2	3	2	1	2.75	2	140	66	NA	NA	NA	NA	NA	5.6	NA	NA	0	0	0	4.6	46	82	4.55	101	1.14	59	1.53	125	3.23	2.118644068	2.111111111	14.1	184	4.76	4.3	255.8	1	2
54143	2	71	2	3	3	1	5	3	138	58	31.64	3	69.2	147.9	110.7	6.1	100	5.551	1	0	1	4	40	94	5.22	276	3.116	55	1.42	202	5.23	3.672727273	3.683098592	14.4	257	6.65	6.5	386.6	0	3
54153	2	70	2	4	1	3	2.27	2	138	64	30.87	3	75.9	156.8	104.2	5.9	NA	NA	1	0	1	4.1	41	102	5.66	97	1.095	46	1.19	127	3.28	2.760869565	2.756302521	12.7	173	4.47	5.4	321.2	1	2
54159	1	37	1	1	2	1	4.37	3	146	94	31.28	3	101.8	180.4	104.5	5.5	107	5.94	0	0	0	4.6	46	96	5.33	161	1.818	31	0.8	134	3.47	4.322580645	4.3375	15.8	165	4.27	6.3	374.7	0	4
54160	2	61	2	1	3	3	0.91	1	122	80	35.72	3	91.9	160.4	112.5	14.3	NA	NA	0	1	1	3.9	39	357	19.82	262	2.958	58	1.5	125	3.23	2.155172414	2.153333333	14.1	183	4.73	4.2	249.8	0	2
54164	2	36	1	4	1	1	0.54	1	112	82	48.97	3	131.7	164	130.6	5.7	107	5.94	1	0	1	4.1	41	102	5.66	76	0.858	43	1.11	161	4.17	3.744186047	3.756756757	12	204	5.28	4.7	279.6	1	3
54169	2	23	1	4	3	2	0.92	1	110	84	42.75	3	109.3	159.9	NA	5.6	NA	NA	0	0	0	3.4	34	100	5.55	105	1.185	50	1.29	96	2.49	1.92	1.930232558	12.9	146	3.78	5.6	333.1	1	1
54170	1	60	2	1	1	1	3.91	3	130	72	24.24	1	62.6	160.7	89.4	5.4	100	5.551	0	0	0	4.5	45	92	5.11	72	0.813	58	1.5	134	3.47	2.310344828	2.313333333	14.7	192	4.97	6.5	386.6	1	2
54173	1	47	1	3	3	1	5	3	176	96	35.61	3	117.3	181.5	117.8	5.5	NA	NA	0	0	0	4.6	46	84	4.66	163	1.84	48	1.24	166	4.29	3.458333333	3.459677419	15.4	214	5.53	6.7	398.5	1	3
54175	1	51	1	1	1	1	1.22	2	142	86	33.51	3	98.8	171.7	115.8	6.3	105	5.829	1	0	1	4.3	43	98	5.44	291	3.285	33	0.85	205	5.3	6.212121212	6.235294118	14.6	238	6.15	6.5	386.6	0	4
54182	1	77	2	3	1	3	1.02	2	136	66	32.36	3	89.4	166.2	120.4	6	NA	NA	1	0	1	3.9	39	114	6.33	164	1.852	51	1.32	95	2.46	1.862745098	1.863636364	15.5	146	3.78	5.3	315.2	1	1
54194	1	28	1	3	3	3	2.12	2	136	82	20.17	1	71	187.6	76.8	5	NA	NA	0	0	0	4.8	48	89	4.94	105	1.185	63	1.63	86	2.22	1.365079365	1.36196319	16.8	149	3.85	5.1	303.3	0	1
54197	2	80	2	1	1	3	2.08	2	144	86	24.54	1	49	141.3	87.4	5.7	113	6.273	1	0	1	4.5	45	108	6	401	4.527	45	1.16	159	4.12	3.533333333	3.551724138	14.2	204	5.28	2.8	166.5	0	3
54200	1	51	1	1	2	1	2.62	2	116	86	30.57	3	97.5	178.6	107	5.8	NA	NA	1	0	1	4.5	45	119	6.61	246	2.777	39	1.01	128	3.31	3.282051282	3.277227723	15.1	167	4.32	6.3	374.7	1	3
54205	1	38	1	4	3	1	5	3	114	80	26.97	2	91.2	183.9	82.6	5	97	5.384	0	0	0	4.8	48	91	5.05	68	0.768	62	1.6	84	2.18	1.35483871	1.3625	14.6	146	3.78	6	356.9	0	1
54206	1	80	2	3	2	3	1.39	2	144	76	26.5	2	77.4	170.9	107.3	5.1	NA	NA	0	0	0	3.9	39	92	5.11	79	0.892	49	1.27	107	2.76	2.183673469	2.173228346	14.6	156	4.03	6.7	398.5	1	2
54207	1	62	2	2	3	3	5	3	102	84	36.62	3	108.2	171.9	123	6.2	112	6.217	1	0	1	4.4	44	106	5.88	75	0.847	49	1.27	78	2.01	1.591836735	1.582677165	15.9	127	3.28	5.8	345	1	1
54213	1	68	2	4	3	1	NA	NA	150	94	23.04	1	71.3	175.9	93.2	6	NA	NA	1	0	1	4	40	78	4.33	106	1.197	89	2.3	103	2.67	1.157303371	1.160869565	14.5	192	4.97	7.9	469.9	0	1
54216	2	40	1	3	2	2	0.55	1	136	80	54.27	3	144.2	163	146.5	5.8	96	5.329	1	0	1	3.5	35	92	5.11	194	2.19	42	1.09	185	4.78	4.404761905	4.385321101	13.5	227	5.87	5	297.4	1	4
54227	2	60	2	3	1	1	2.2	2	176	88	24.07	1	65.7	165.2	86.5	5.2	NA	NA	0	0	0	4.2	42	84	4.66	125	1.411	56	1.45	106	2.74	1.892857143	1.889655172	15.1	162	4.19	6.1	362.8	1	1
54236	2	60	2	1	9	2	2.77	2	138	64	33.02	3	77.3	153	93.8	5.5	NA	NA	0	0	0	4.2	42	93	5.16	129	1.456	68	1.76	104	2.69	1.529411765	1.528409091	12.1	172	4.45	5.1	303.3	0	1
54239	1	70	2	2	2	3	1.85	2	134	72	33.38	3	104.1	176.6	124.2	5.6	105	5.829	0	0	0	3.9	39	99	5.5	55	0.621	32	0.83	68	1.76	2.125	2.120481928	15.1	100	2.59	7.1	422.3	1	2
54242	2	43	1	5	1	3	NA	NA	136	88	33.77	3	80.3	154.2	97.4	5.5	NA	NA	0	0	0	4.4	44	87	4.83	280	3.161	44	1.14	190	4.91	4.318181818	4.307017544	12.7	234	6.05	5.7	339	0	4
54245	1	65	2	4	3	1	2.75	2	142	66	30.81	3	90.4	171.3	109.7	5.4	100	5.551	0	0	0	4.3	43	98	5.44	65	0.734	51	1.32	126	3.26	2.470588235	2.46969697	17.3	177	4.58	5.7	339	0	2
54255	2	36	1	3	1	3	3.14	3	132	84	48.42	3	132.3	165.3	129.4	5.3	NA	NA	0	0	0	3.6	36	96	5.33	530	5.984	41	1.06	189	4.89	4.609756098	4.613207547	13.7	230	5.95	5	297.4	0	4
54259	1	80	2	3	2	1	2.4	2	130	52	29.13	2	88.6	174.4	110.8	6.6	NA	NA	0	1	1	4.4	44	93	5.16	94	1.061	41	1.06	92	2.38	2.243902439	2.245283019	10.5	133	3.44	7.1	422.3	0	2
54265	2	31	1	3	3	1	1.02	2	102	80	35.76	3	97.7	165.3	120	4.7	NA	NA	0	0	0	4.2	42	90	5	128	1.445	43	1.11	164	4.24	3.813953488	3.81981982	13.9	207	5.35	5.2	309.3	1	4
54270	1	66	2	2	2	1	1.51	2	150	64	28.14	2	74.4	162.6	101	6.1	NA	NA	1	0	1	4.6	46	120	6.66	345	3.895	48	1.24	133	3.44	2.770833333	2.774193548	15.9	181	4.68	7.5	446.1	1	2
54278	2	77	2	3	2	3	NA	NA	164	70	28.6	2	77.1	164.2	92.5	6.3	NA	NA	1	0	1	3.9	39	114	6.33	338	3.816	37	0.96	105	2.71	2.837837838	2.822916667	13.9	142	3.67	5.6	333.1	1	3
54279	1	57	1	4	2	3	3.84	3	126	94	31.56	3	96.1	174.5	105.7	6	102	5.662	1	0	1	3.9	39	95	5.27	167	1.885	49	1.27	175	4.52	3.571428571	3.559055118	NA	224	5.79	7.5	446.1	1	3
54288	2	57	1	3	1	2	NA	NA	142	80	29.73	2	68.5	151.8	102.9	6.1	NA	NA	1	0	1	3.7	37	95	5.27	254	2.868	41	1.06	196	5.07	4.780487805	4.783018868	10.7	237	6.13	7.9	469.9	1	4
54290	2	43	1	4	1	3	2.73	2	128	86	36.54	3	97.2	163.1	106.9	5.1	100	5.551	0	0	0	3.9	39	96	5.33	93	1.05	47	1.22	167	4.31	3.553191489	3.532786885	12.2	214	5.53	3	178.4	1	3
54291	1	57	1	4	1	1	2.06	2	148	66	32.32	3	103.2	178.7	110	7.7	136	7.549	0	1	1	4.4	44	129	7.16	143	1.614	63	1.63	238	6.15	3.777777778	3.773006135	14.9	301	7.78	6.1	362.8	0	3
54292	2	56	1	3	3	1	4.94	3	170	94	41.81	3	108.5	161.1	118.5	5.5	NA	NA	0	1	1	4.3	43	136	7.55	234	2.642	46	1.19	192	4.96	4.173913043	4.168067227	14.1	238	6.15	7.2	428.3	0	4
54295	1	57	1	3	3	2	5	3	116	80	25.58	2	77.8	174.4	91.3	5.4	NA	NA	0	0	0	4.3	43	97	5.38	113	1.276	46	1.19	127	3.28	2.760869565	2.756302521	14.7	173	4.47	5.6	333.1	0	2
54301	1	45	1	1	1	1	1.69	2	126	86	30.4	3	78.3	160.5	102.5	5.5	99	5.495	0	0	0	4.7	47	95	5.27	159	1.795	41	1.06	177	4.58	4.317073171	4.320754717	15.8	218	5.64	7.8	463.9	0	4
54306	1	39	1	1	3	1	1.59	2	144	86	43.73	3	137.3	177.2	127.3	5.8	99	5.495	1	0	1	4.1	41	98	5.44	76	0.858	29	0.75	113	2.92	3.896551724	3.893333333	15.7	142	3.67	9.5	565.1	0	4
54309	2	28	1	1	1	1	2.71	2	128	82	27.08	2	67	157.3	91.7	5.4	101	5.607	0	0	0	4	40	96	5.33	142	1.603	44	1.14	91	2.35	2.068181818	2.061403509	13.7	135	3.49	4.9	291.5	0	2
54310	1	50	1	3	3	1	2.95	2	132	54	28.44	2	88.6	176.5	104.3	5.3	89	4.94	0	0	0	4.5	45	86	4.77	105	1.185	65	1.68	191	4.94	2.938461538	2.94047619	15.3	256	6.62	5.7	339	1	3
54317	1	64	2	3	2	1	5	3	150	76	25.09	2	85.5	184.6	103.2	5.6	100	5.551	0	0	0	4.3	43	95	5.27	137	1.547	52	1.34	192	4.97	3.692307692	3.708955224	14.5	244	6.31	5.6	333.1	0	3
54319	1	43	1	3	2	1	1.09	2	120	90	34.85	3	109.3	177.1	118	5.6	103	5.718	0	0	0	4.4	44	100	5.55	256	2.89	27	0.7	220	5.69	8.148148148	8.128571429	15.9	247	6.39	7.4	440.2	1	4
54323	2	80	2	4	1	3	0.89	1	186	90	27.57	2	61.7	149.6	NA	5.5	NA	NA	1	0	1	4	40	118	6.55	96	1.084	100	2.59	125	3.23	1.25	1.247104247	13.9	225	5.82	8.6	511.5	0	1
54324	1	50	1	2	3	1	NA	NA	134	90	33.4	3	117.8	187.8	NA	7.3	208	11.546	0	1	1	4.1	41	199	11.05	225	2.54	47	1.22	173	4.47	3.680851064	3.663934426	12.8	220	5.69	6	356.9	1	3
54326	2	36	1	2	1	1	1.74	2	102	80	29.39	2	73.1	157.7	96.3	5.5	90	4.996	0	0	0	4	40	84	4.66	82	0.926	50	1.29	124	3.21	2.48	2.488372093	12.3	174	4.5	3.7	220.1	0	2
54333	1	24	1	4	3	3	3.77	3	124	80	38.12	3	124.9	181	114.2	4.8	112	6.217	1	0	1	4.7	47	110	6.11	49	0.553	56	1.45	125	3.23	2.232142857	2.227586207	14.8	181	4.68	6.1	362.8	0	2
54348	1	80	2	3	3	1	2.26	2	158	54	26.68	2	67.8	159.4	99.5	5.3	102	5.662	0	0	0	3.4	34	95	5.27	193	2.179	34	0.88	176	4.55	5.176470588	5.170454545	11.6	210	5.43	4.7	279.6	1	4
54349	1	37	1	3	1	3	0.93	1	160	90	26.65	2	84.9	178.5	101.8	5.6	111	6.162	1	0	1	4.5	45	101	5.61	325	3.669	49	1.27	157	4.06	3.204081633	3.196850394	16	206	5.33	6.4	380.7	1	3
54351	2	80	2	3	2	3	1.39	2	174	42	22.76	1	59	161	94.2	5.3	97	5.384	0	0	0	4.2	42	93	5.16	127	1.434	72	1.86	178	4.61	2.472222222	2.478494624	12.7	250	6.47	5.4	321.2	0	2
54354	1	60	2	3	2	1	2.06	2	136	88	30.92	3	88.2	168.9	105	5.4	NA	NA	0	0	0	4.6	46	90	5	891	10.059	25	0.65	210	5.43	8.4	8.353846154	17.3	235	6.08	6.4	380.7	1	4
54355	1	80	2	3	1	3	3.43	3	146	52	35.23	3	100.5	168.9	122.8	6.8	NA	NA	0	1	1	4.1	41	171	9.49	126	1.423	63	1.63	77	1.99	1.222222222	1.220858896	11.6	140	3.62	11	654.3	0	1
54356	2	55	1	4	3	1	4.2	3	138	74	25.53	2	73.7	169.9	91.1	5.5	82	4.552	0	0	0	4.2	42	82	4.55	57	0.644	92	2.38	124	3.21	1.347826087	1.348739496	11.3	216	5.59	3.8	226	0	1
54357	2	45	1	1	2	3	NA	NA	130	68	28.83	2	66.6	152	96.8	4.9	95	5.273	0	0	0	4.2	42	90	5	135	1.524	61	1.58	139	3.59	2.278688525	2.272151899	12.4	200	5.17	4.5	267.7	0	2
54358	2	62	2	4	3	3	4.05	3	120	80	40.09	3	101.1	158.8	105.6	6.4	NA	NA	1	0	1	4.3	43	118	6.55	49	0.553	81	2.09	102	2.64	1.259259259	1.263157895	12.9	183	4.73	8.5	505.6	1	1
54363	2	54	1	1	1	1	0.54	1	134	80	28.86	2	68	153.5	98.6	5.7	97	5.384	1	0	1	4.1	41	89	4.94	116	1.31	68	1.76	161	4.16	2.367647059	2.363636364	14.3	229	5.92	5	297.4	0	2
54364	1	61	2	3	1	1	1.72	2	138	80	29.49	2	89.8	174.5	117	6	123	6.828	1	0	1	4.6	46	111	6.16	99	1.118	43	1.11	194	5.02	4.511627907	4.522522523	17.3	237	6.13	7.1	422.3	1	4
54370	1	46	1	1	3	3	1.03	2	136	90	38.71	3	123.6	178.7	129.5	6.7	161	8.937	0	1	1	3.5	35	150	8.33	120	1.355	57	1.47	124	3.21	2.175438596	2.183673469	15.6	181	4.68	5.9	350.9	1	2
54378	2	65	2	3	1	1	5	3	130	46	27.62	2	73.3	162.9	99	5.4	89	4.94	0	0	0	4.3	43	86	4.77	93	1.05	84	2.17	147	3.8	1.75	1.751152074	14.2	231	5.97	5.5	327.1	1	1
54381	2	37	1	3	3	1	0.78	1	132	84	28.89	2	80.1	166.5	96.5	5.5	NA	NA	0	0	0	4.2	42	86	4.77	327	3.692	23	0.59	195	5.05	8.47826087	8.559322034	12.7	218	5.64	5.4	321.2	1	4
54386	1	52	1	1	1	1	3.43	3	126	80	25.99	2	65.7	159	97.1	5.5	98	5.44	0	0	0	4.7	47	86	4.77	122	1.377	79	2.04	250	6.47	3.164556962	3.171568627	16.9	329	8.51	5.6	333.1	1	3
54395	1	38	1	5	2	3	1.26	2	142	110	41.89	3	137.1	180.9	NA	5.5	NA	NA	0	0	0	3.8	38	90	5	77	0.869	34	0.88	100	2.59	2.941176471	2.943181818	15	134	3.47	7.7	458	1	3
54396	1	22	1	5	3	2	0.69	1	134	92	33.65	3	111.6	182.1	112.3	5.2	NA	NA	0	0	0	5	50	88	4.88	342	3.861	39	1.01	224	5.79	5.743589744	5.732673267	16.7	263	6.8	8.5	505.6	0	4
54401	1	52	1	1	3	3	1.25	2	118	82	24.59	1	72	171.1	95.9	9.9	NA	NA	0	1	1	3.2	32	344	19.1	169	1.908	49	1.27	104	2.69	2.12244898	2.118110236	12.2	153	3.96	5.9	350.9	0	2
54409	1	20	1	3	3	2	4.42	3	134	64	18.54	1	56	173.8	70.4	5.3	NA	NA	0	0	0	4.9	49	81	4.5	114	1.287	45	1.16	114	2.95	2.533333333	2.543103448	14.8	159	4.11	5.4	321.2	1	2
54413	1	80	2	3	3	1	2	2	156	102	25.31	2	77.6	175.1	103.4	5.4	NA	NA	0	0	0	4.2	42	87	4.83	171	1.931	31	0.8	118	3.05	3.806451613	3.8125	14.6	149	3.85	7.1	422.3	1	4
54421	2	61	2	5	1	3	2.38	2	154	82	28.05	2	62.1	148.8	92.5	4.6	NA	NA	0	1	1	4.1	41	144	7.99	92	1.039	60	1.55	103	2.67	1.716666667	1.722580645	12.4	163	4.22	4	237.9	0	1
54432	2	71	2	2	1	1	0.89	1	166	58	34.24	3	74.5	147.5	NA	6.2	NA	NA	1	0	1	3.3	33	103	5.72	219	2.473	48	1.24	134	3.47	2.791666667	2.798387097	10.2	182	4.71	4.4	261.7	1	2
54433	2	47	1	3	2	1	5	3	144	70	23.48	1	62.3	162.9	84.7	5.1	97	5.384	0	0	0	4	40	94	5.22	77	0.869	50	1.29	112	2.9	2.24	2.248062016	13.7	162	4.19	4.5	267.7	1	2
54439	1	63	2	1	1	1	2.08	2	150	92	27.69	2	80.3	170.3	106.5	6.3	131	7.272	0	1	1	4.3	43	122	6.77	109	1.231	53	1.37	127	3.28	2.396226415	2.394160584	14.8	180	4.65	7	416.4	0	2
54440	1	51	1	2	3	1	3.99	3	166	104	35.34	3	94	163.1	111.5	5.4	NA	NA	0	0	0	4.4	44	88	4.88	193	2.179	45	1.16	206	5.33	4.577777778	4.594827586	16.9	251	6.49	7.3	434.2	0	4
54441	2	45	1	4	3	2	0	1	114	80	30.94	3	75.1	155.8	100.3	5.3	NA	NA	0	0	0	3.8	38	99	5.5	74	0.835	59	1.53	107	2.76	1.813559322	1.803921569	13.3	166	4.29	2.3	136.8	0	1
54443	2	47	1	3	3	1	NA	NA	126	94	28.82	2	80	166.6	94.7	5.7	NA	NA	1	0	1	4.1	41	102	5.66	242	2.732	57	1.47	151	3.91	2.649122807	2.659863946	13.1	208	5.38	6.8	404.5	0	2
54444	2	50	1	3	2	3	0.66	1	134	80	31	3	84.5	165.1	97.5	5.5	NA	NA	0	0	0	3.9	39	79	4.39	220	2.484	46	1.19	158	4.09	3.434782609	3.43697479	12	204	5.28	3.2	190.3	1	3
54451	2	44	1	1	1	1	1.19	2	130	74	30.38	3	66.9	148.4	87.2	5.3	NA	NA	1	0	1	4.3	43	106	5.88	179	2.021	41	1.06	160	4.14	3.902439024	3.905660377	14.4	201	5.2	3.6	214.1	0	4
54456	1	71	2	3	2	3	1.24	2	132	64	32.85	3	99.1	173.7	NA	6.5	NA	NA	0	1	1	4.2	42	127	7.05	295	3.331	37	0.96	156	4.03	4.216216216	4.197916667	12.6	193	4.99	5.4	321.2	1	4
54458	2	41	1	1	1	1	0.91	1	128	86	32.67	3	82.6	159	102.2	10.7	NA	NA	0	1	1	4.1	41	309	17.15	333	3.76	37	0.96	179	4.63	4.837837838	4.822916667	14.5	216	5.59	3	178.4	0	4
54459	2	41	1	3	3	1	5	3	118	82	27.75	2	80	169.8	100.3	5.4	91	5.051	0	0	0	3.6	36	80	4.44	51	0.576	97	2.51	82	2.12	0.845360825	0.844621514	12.2	179	4.63	4.6	273.6	1	1
54463	2	68	2	3	3	1	NA	NA	154	80	32.36	3	81.1	158.3	102.7	5.5	105	5.829	0	0	0	4.5	45	95	5.27	259	2.924	43	1.11	165	4.27	3.837209302	3.846846847	14.9	208	5.38	4.4	261.7	0	4
54464	2	46	1	3	1	1	NA	NA	128	86	32.25	3	75.4	152.9	107	5.5	NA	NA	0	0	0	3.7	37	86	4.77	154	1.739	76	1.97	222	5.74	2.921052632	2.913705584	13.5	298	7.71	5.1	303.3	0	3
54467	2	67	2	1	1	3	0.21	1	136	58	23.35	1	51.5	148.5	89.6	NA	NA	NA	0	1	1	4	40	208	11.55	114	1.287	34	0.88	138	3.57	4.058823529	4.056818182	11.6	172	4.45	5.5	327.1	1	4
54468	1	29	1	3	1	3	1.48	2	112	80	26.1	2	75.6	170.2	86.5	5.2	104	5.773	0	0	0	4.8	48	92	5.11	163	1.84	49	1.27	144	3.72	2.93877551	2.929133858	15.3	193	4.99	5.6	333.1	1	3
54470	1	67	2	4	3	3	NA	NA	142	76	36.94	3	132.8	189.6	128.3	6.7	124	6.883	0	1	1	3.7	37	119	6.61	224	2.529	65	1.68	84	2.17	1.292307692	1.291666667	13.3	149	3.85	11.9	707.8	1	1
54472	2	39	1	4	3	2	1.59	2	168	112	28.24	2	71.4	159	91	5.6	NA	NA	1	0	1	3.9	39	119	6.61	132	1.49	72	1.86	130	3.36	1.805555556	1.806451613	12.8	202	5.22	4.6	273.6	0	1
54473	1	65	2	4	1	3	2.37	2	156	84	22.77	1	65.8	170	86.9	5.7	NA	NA	1	0	1	3.9	39	75	4.16	55	0.621	46	1.19	77	1.99	1.673913043	1.672268908	13.3	123	3.18	5.9	350.9	0	1
54476	2	46	1	3	3	1	5	3	132	94	31.58	3	86.4	165.4	103	6.2	NA	NA	1	0	1	4.6	46	106	5.88	214	2.416	42	1.09	166	4.29	3.952380952	3.935779817	13.5	208	5.38	8.4	499.6	0	4
54478	1	43	1	4	2	2	2.27	2	144	80	43.29	3	134.7	176.4	139	5.5	NA	NA	0	0	0	4.2	42	84	4.66	74	0.835	53	1.37	130	3.36	2.452830189	2.452554745	14	183	4.73	5.5	327.1	1	2
54484	1	51	1	3	2	3	3.28	3	130	80	26.16	2	78.1	172.8	102.2	5.5	NA	NA	0	0	0	4.4	44	59	3.28	376	4.245	27	0.7	170	4.39	6.296296296	6.271428571	16.9	197	5.09	7.1	422.3	1	4
54487	1	45	1	3	3	1	3.55	3	128	80	33.36	3	100.2	173.3	110	5.4	NA	NA	0	0	0	4.5	45	96	5.33	711	8.027	25	0.65	232	6	9.28	9.230769231	12.9	257	6.65	6.8	404.5	0	4
54504	1	55	1	4	2	2	0	1	134	88	30.05	3	94.9	177.7	106.2	6.4	NA	NA	1	0	1	4	40	85	4.72	61	0.689	71	1.84	135	3.49	1.901408451	1.89673913	13.8	206	5.33	8.1	481.8	1	1
54516	1	70	2	3	3	1	2.75	2	130	62	25.78	2	84	180.5	NA	5.8	116	6.439	1	0	1	4.4	44	109	6.05	111	1.253	36	0.93	159	4.11	4.416666667	4.419354839	16.5	195	5.04	6.4	380.7	1	4
54520	1	27	1	3	2	1	2.62	2	118	86	28.82	2	90.7	177.4	100.2	5.2	NA	NA	0	0	0	4.5	45	79	4.39	202	2.281	28	0.72	173	4.48	6.178571429	6.222222222	15.9	201	5.2	6.3	374.7	1	4
54534	2	30	1	3	2	3	0.27	1	122	88	23.96	1	61.5	160.2	83.2	5.1	86	4.774	0	0	0	4.1	41	79	4.39	73	0.824	61	1.58	138	3.57	2.262295082	2.259493671	14.9	199	5.15	6.4	380.7	1	2
54540	1	47	1	2	1	3	2.18	2	112	86	56.21	3	170	173.9	167	8	144	7.993	0	1	1	3.8	38	138	7.66	154	1.739	36	0.93	141	3.65	3.916666667	3.924731183	17	177	4.58	4.3	255.8	0	4
54542	1	49	1	5	3	1	1.81	2	134	84	22.28	1	66.6	172.9	83.7	5.8	105	5.829	1	0	1	4	40	96	5.33	88	0.994	44	1.14	195	5.04	4.431818182	4.421052632	15.5	239	6.18	5.5	327.1	0	4
54546	1	35	1	3	1	1	1.78	2	126	86	38.09	3	133.2	187	126.2	5.3	NA	NA	0	0	0	4.4	44	93	5.16	410	4.629	23	0.59	174	4.5	7.565217391	7.627118644	15.4	197	5.09	8.3	493.7	1	4
54550	1	50	1	3	3	1	3.43	3	136	92	33.17	3	95.2	169.4	106.5	5.4	NA	NA	0	0	0	4.8	48	97	5.38	100	1.129	44	1.14	125	3.23	2.840909091	2.833333333	16.8	169	4.37	6	356.9	1	3
54551	1	47	1	1	2	1	3.5	3	142	88	41.63	3	129.7	176.5	123	7.8	208	11.546	0	1	1	4.7	47	199	11.05	175	1.976	39	1.01	134	3.46	3.435897436	3.425742574	14.3	173	4.47	5.6	333.1	0	3
54558	2	66	2	1	1	3	NA	NA	130	44	25.62	2	56.5	148.5	87.4	7.8	NA	NA	0	1	1	4.5	45	153	8.49	204	2.303	42	1.09	213	5.5	5.071428571	5.04587156	11.4	255	6.59	3.9	232	0	4
54581	1	25	1	2	1	2	0.41	1	132	82	21.94	1	71.1	180	82.8	5.1	NA	NA	0	0	0	4.7	47	91	5.05	71	0.802	44	1.14	115	2.97	2.613636364	2.605263158	14.3	159	4.11	4.4	261.7	0	2
54586	1	37	1	4	3	1	2.91	2	126	88	29.01	2	91.3	177.4	98.1	5.8	117	6.495	1	0	1	4.4	44	111	6.16	137	1.547	49	1.27	174	4.5	3.551020408	3.543307087	14.7	223	5.77	5.3	315.2	0	3
54600	2	26	1	2	3	3	3.69	3	106	82	21.15	1	64.1	174.1	82	5.2	NA	NA	0	0	0	4.4	44	61	3.39	67	0.756	82	2.12	71	1.84	0.865853659	0.867924528	15.2	153	3.96	4.6	273.6	0	1
54601	2	72	2	5	3	1	0.91	1	140	66	18.34	1	48.9	163.3	79.5	7	NA	NA	0	1	1	4.2	42	79	4.39	181	2.043	66	1.71	96	2.48	1.454545455	1.450292398	13.6	162	4.19	4.2	249.8	0	1
54604	1	24	1	3	1	1	1.05	2	138	58	21.65	1	63.3	171	77	5.3	NA	NA	0	0	0	4.1	41	86	4.77	77	0.869	80	2.07	97	2.51	1.2125	1.212560386	14.3	177	4.58	4.7	279.6	0	1
54607	1	70	2	1	1	1	1.2	2	146	72	34.32	3	94.8	166.2	108	6.4	113	6.273	1	0	1	4	40	106	5.88	91	1.027	50	1.29	158	4.09	3.16	3.170542636	14.1	208	5.38	6	356.9	1	3
54610	1	69	2	1	1	2	0.78	1	220	94	NA	NA	NA	NA	NA	6.6	153	8.493	0	1	1	4.3	43	147	8.16	154	1.739	44	1.14	101	2.61	2.295454545	2.289473684	16.1	145	3.75	6.6	392.6	1	2
54613	1	54	1	3	2	3	2.31	2	158	80	29.65	2	90.8	175	106	4.9	100	5.551	0	0	0	4.5	45	94	5.22	127	1.434	97	2.51	196	5.07	2.020618557	2.019920319	15.8	293	7.58	5.3	315.2	0	2
54629	1	70	2	3	1	2	1.11	2	134	58	24.61	1	67.4	165.5	94.2	5.2	103	5.718	0	0	0	4.2	42	98	5.44	53	0.598	84	2.17	125	3.23	1.488095238	1.488479263	13.3	209	5.4	6.5	386.6	1	1
54631	1	64	2	1	3	3	3	2	170	80	26.75	2	74.5	166.9	95.5	8	202	11.213	0	1	1	4.4	44	191	10.6	140	1.581	42	1.09	164	4.24	3.904761905	3.889908257	15.2	206	5.33	5.5	327.1	0	4
54632	2	49	1	3	3	2	0.37	1	190	120	31.93	3	95	172.5	111.7	5.2	NA	NA	0	0	0	4.2	42	83	4.61	153	1.727	60	1.55	193	4.99	3.216666667	3.219354839	14.8	253	6.54	6.2	368.8	0	3
54633	2	80	2	3	3	1	2.2	2	142	56	28.06	2	63.9	150.9	98.5	5.5	99	5.495	0	0	0	3	30	95	5.27	205	2.314	42	1.09	154	3.98	3.666666667	3.651376147	13.2	196	5.07	8.2	487.7	1	3
54634	1	72	2	5	3	1	1.13	2	160	84	24.86	1	75.8	174.6	96.2	6	NA	NA	1	0	1	4.4	44	89	4.94	300	3.387	35	0.91	174	4.49	4.971428571	4.934065934	15.3	209	5.4	7.6	452	1	4
54637	2	80	2	3	3	1	1.17	2	184	66	22.44	1	46.4	143.8	76	5.6	91	5.051	0	0	0	4.2	42	89	4.94	150	1.694	46	1.19	218	5.64	4.739130435	4.739495798	13.1	264	6.83	8.1	481.8	0	4
54642	1	68	2	1	1	1	0.12	1	188	94	25.71	2	76.5	172.5	95.7	5.8	NA	NA	1	0	1	4	40	101	5.61	307	3.466	51	1.32	150	3.88	2.941176471	2.939393939	15	201	5.2	4.8	285.5	1	3
54646	2	64	2	2	3	1	1.51	2	140	78	22.51	1	51.2	150.8	78.6	6	NA	NA	1	0	1	4.4	44	85	4.72	336	3.793	46	1.19	229	5.92	4.97826087	4.974789916	13.8	275	7.11	4.5	267.7	0	4
54652	1	29	1	4	2	3	2.04	2	136	52	30.49	3	93.9	175.5	104.1	5.3	90	4.996	0	0	0	4.6	46	81	4.5	180	2.032	24	0.62	140	3.62	5.833333333	5.838709677	16.1	164	4.24	4.9	291.5	1	4
54660	1	54	1	3	3	1	5	3	138	80	27.32	2	90.5	182	102.3	5.7	NA	NA	1	0	1	4.6	46	85	4.72	118	1.332	59	1.53	116	3	1.966101695	1.960784314	16.2	175	4.53	6.7	398.5	1	1
54663	1	72	2	4	1	3	1.02	2	154	70	30.32	3	95.2	177.2	111.9	6.2	NA	NA	1	0	1	3.9	39	85	4.72	63	0.711	41	1.06	94	2.43	2.292682927	2.29245283	13.3	135	3.49	6	356.9	1	2
54665	1	41	1	4	2	2	1.37	2	110	84	31.21	3	80.8	160.9	96.5	5.2	111	6.162	1	0	1	4.5	45	108	6	158	1.784	37	0.96	200	5.17	5.405405405	5.385416667	16.3	237	6.13	7.2	428.3	1	4
54689	2	25	1	4	3	2	1.34	2	130	78	52.34	3	147.2	167.7	133.2	5.3	NA	NA	0	0	0	3.8	38	79	4.39	87	0.982	34	0.88	144	3.72	4.235294118	4.227272727	12.5	178	4.6	6	356.9	0	4
54713	1	48	1	3	1	2	1.12	2	124	88	43.76	3	124.1	168.4	134.3	5.5	NA	NA	0	0	0	3.8	38	83	4.61	149	1.682	42	1.09	129	3.33	3.071428571	3.055045872	15	171	4.42	4.8	285.5	0	3
54717	2	51	1	4	2	3	1.53	2	140	70	40.4	3	101.1	158.2	121.2	5.3	92	5.107	0	0	0	3.5	35	84	4.66	110	1.242	44	1.14	152	3.93	3.454545455	3.447368421	14.1	196	5.07	4.7	279.6	1	3
54719	2	35	1	4	3	1	2.33	2	136	76	28.39	2	78.8	166.6	99	4.5	92	5.107	0	0	0	3.9	39	86	4.77	146	1.648	59	1.53	152	3.93	2.576271186	2.568627451	12.1	211	5.46	4.7	279.6	0	2
54721	1	50	1	1	1	1	NA	NA	132	78	30.83	3	90.9	171.7	106.3	6.2	NA	NA	1	0	1	4.7	47	99	5.5	478	5.397	40	1.03	284	7.35	7.1	7.13592233	15	324	8.38	5.9	350.9	1	4
54730	2	78	2	3	2	3	1.11	2	130	44	23.55	1	62.8	163.3	95.9	5.4	92	5.107	0	0	0	3.7	37	89	4.94	206	2.326	48	1.24	144	3.73	3	3.008064516	14.1	192	4.97	4.5	267.7	0	3
54733	1	56	1	1	2	1	0.84	1	134	90	21.01	1	62	171.8	83.3	5.6	NA	NA	0	0	0	4.5	45	81	4.5	100	1.129	80	2.07	150	3.88	1.875	1.874396135	15.1	230	5.95	4.2	249.8	1	1
54743	2	78	2	3	1	1	1.37	2	158	76	25.57	2	63.6	157.7	92.5	5.5	112	6.217	1	0	1	4.5	45	105	5.83	154	1.739	47	1.22	259	6.69	5.510638298	5.483606557	15.5	306	7.91	3.3	196.3	1	4
54757	2	63	2	1	1	1	0.41	1	148	68	30.94	3	69.9	150.3	99.3	6.1	NA	NA	1	0	1	4.4	44	85	4.72	170	1.919	61	1.58	120	3.1	1.967213115	1.962025316	14.1	181	4.68	4	237.9	1	1
54760	1	75	2	3	1	3	1.11	2	142	80	36.8	3	96.7	162.1	121.4	6.7	NA	NA	0	1	1	4.4	44	129	7.16	110	1.242	47	1.22	106	2.74	2.255319149	2.245901639	13.9	153	3.96	5.4	321.2	1	2
54761	2	43	1	1	1	3	0.31	1	126	88	28.53	2	66.6	152.8	93	5.5	NA	NA	0	0	0	4.3	43	85	4.72	286	3.229	31	0.8	163	4.22	5.258064516	5.275	13.8	194	5.02	5.6	333.1	1	4
54769	1	64	2	3	3	1	1.59	2	134	84	32.23	3	113.3	187.5	115	7.7	157	8.715	0	1	1	4.1	41	154	8.55	213	2.405	31	0.8	88	2.28	2.838709677	2.85	15.8	119	3.08	9.7	577	1	3
54770	1	35	1	1	1	3	NA	NA	122	86	25.79	2	73.3	168.6	95	6	139	7.716	0	1	1	4.2	42	134	7.44	1736	19.599	21	0.54	262	6.78	12.47619048	12.55555556	16.5	283	7.32	7.6	452	0	4
54776	1	80	2	4	2	1	4.46	3	138	0	23.62	1	62.9	163.2	91.5	5.8	80	4.441	1	0	1	3.7	37	79	4.39	54	0.61	72	1.86	77	1.99	1.069444444	1.069892473	12.9	149	3.85	4.9	291.5	0	1
54790	1	54	1	4	1	1	0.68	1	130	78	30.08	3	86	169.1	95.5	6.1	106	5.884	1	0	1	4	40	106	5.88	65	0.734	63	1.63	137	3.54	2.174603175	2.171779141	13.8	200	5.17	4.4	261.7	0	2
54791	2	48	1	2	1	2	1.24	2	116	82	25.92	2	70.4	164.8	90.2	5.9	87	4.829	1	0	1	4.2	42	83	4.61	65	0.734	70	1.81	170	4.4	2.428571429	2.430939227	14.3	240	6.21	4	237.9	1	2
54794	1	59	1	3	3	1	NA	NA	110	80	29.72	2	109.9	192.3	114.1	6.1	106	5.884	1	0	1	4.6	46	97	5.38	129	1.456	40	1.03	99	2.56	2.475	2.485436893	15.6	139	3.59	7	416.4	0	2
54802	1	60	2	3	3	3	1.28	2	146	80	24.85	1	84.4	184.3	99.4	4.9	83	4.607	0	0	0	4.4	44	78	4.33	37	0.418	76	1.97	107	2.76	1.407894737	1.401015228	14.7	183	4.73	5.1	303.3	0	1
54803	1	63	2	3	3	3	2.59	2	150	66	33.2	3	120.5	190.5	114.3	7.5	179	9.936	0	1	1	4.3	43	178	9.88	105	1.185	33	0.85	102	2.64	3.090909091	3.105882353	16.8	135	3.49	6.4	380.7	0	3
54808	1	77	2	3	3	1	2.27	2	164	68	32.69	3	92.6	168.3	123.5	5.1	96	5.329	0	0	0	4.4	44	93	5.16	88	0.994	51	1.32	125	3.23	2.450980392	2.446969697	13.9	176	4.55	6.8	404.5	0	2
54820	1	43	1	3	3	3	5	3	124	86	34.09	3	110.2	179.8	111	5.9	NA	NA	1	0	1	4.6	46	94	5.22	271	3.06	30	0.78	124	3.2	4.133333333	4.102564103	14.8	154	3.98	4.9	291.5	1	4
54821	2	58	1	3	2	1	2.23	2	160	78	33.97	3	96.9	168.9	115.5	5.6	NA	NA	0	0	0	4.6	46	82	4.55	155	1.75	42	1.09	183	4.73	4.357142857	4.339449541	16.2	225	5.82	5.8	345	1	4
54822	1	73	2	3	3	1	2.2	2	134	72	NA	NA	NA	179.6	123.4	5.7	NA	NA	1	0	1	4.2	42	81	4.5	105	1.185	35	0.91	108	2.79	3.085714286	3.065934066	12.7	143	3.7	5.8	345	1	3
54826	1	65	2	1	1	1	1.81	2	146	74	30.41	3	80.4	162.6	107	5.3	NA	NA	0	0	0	4.7	47	88	4.88	117	1.321	48	1.24	146	3.78	3.041666667	3.048387097	15.6	194	5.02	5.3	315.2	0	3
54839	1	80	2	3	3	1	4.12	3	168	72	22.46	1	62.4	166.7	90.8	6	107	5.94	1	0	1	4	40	106	5.88	115	1.298	55	1.42	149	3.86	2.709090909	2.718309859	12.9	204	5.28	6.9	410.4	0	2
54843	1	21	1	3	3	2	1.11	2	154	102	23.64	1	77.7	181.3	88.6	5	NA	NA	0	0	0	5	50	90	5	238	2.687	43	1.11	151	3.91	3.511627907	3.522522523	17.8	194	5.02	5.9	350.9	0	3
54862	1	58	1	3	1	3	1.11	2	130	94	26.58	2	78	171.3	104.8	6	NA	NA	0	1	1	3.9	39	129	7.16	99	1.118	48	1.24	171	4.42	3.5625	3.564516129	15.9	219	5.66	5.8	345	1	3
54863	1	80	2	3	3	1	NA	NA	138	48	28.06	2	83.1	172.1	103.5	6	NA	NA	1	0	1	4.3	43	112	6.22	106	1.197	63	1.63	76	1.96	1.206349206	1.202453988	12.3	139	3.59	6.8	404.5	1	1
54867	2	62	2	3	3	3	4.52	3	154	88	25.07	2	71.1	168.4	93.6	5.1	NA	NA	0	0	0	4.2	42	88	4.88	128	1.445	64	1.66	174	4.49	2.71875	2.704819277	16.3	238	6.15	4.6	273.6	1	2
54870	1	38	1	2	3	3	3.88	3	124	86	23.35	1	69.8	172.9	83.1	5	96	5.329	0	0	0	4.6	46	89	4.94	93	1.05	39	1.01	158	4.08	4.051282051	4.03960396	15.2	197	5.09	4	237.9	0	4
54874	1	73	2	1	1	1	NA	NA	144	0	22.02	1	66.3	173.5	89.7	5.7	NA	NA	1	0	1	4.2	42	110	6.11	117	1.321	63	1.63	104	2.69	1.650793651	1.650306748	14.1	167	4.32	4.1	243.9	1	1
54875	1	60	2	4	3	3	1.86	2	146	80	26.96	2	90	182.7	96.2	6	87	4.829	1	0	1	4.3	43	82	4.55	60	0.677	72	1.86	133	3.44	1.847222222	1.849462366	13.3	205	5.3	5.7	339	1	1
54881	1	78	2	3	2	1	0.96	1	112	84	NA	NA	NA	NA	NA	6	124	6.883	1	0	1	4.4	44	117	6.49	189	2.134	43	1.11	154	3.98	3.581395349	3.585585586	18.5	197	5.09	8.4	499.6	1	3
54887	1	39	1	3	3	3	0.92	1	120	86	24.24	1	74.9	175.8	92.6	5.4	NA	NA	0	0	0	4.7	47	90	5	166	1.874	28	0.72	129	3.34	4.607142857	4.638888889	16	157	4.06	4.4	261.7	1	4
54891	1	64	2	4	1	3	1.94	2	148	76	32.09	3	106.3	182	105.9	5.8	96	5.329	1	0	1	4	40	86	4.77	130	1.468	71	1.84	105	2.71	1.478873239	1.472826087	12.4	176	4.55	8.9	529.4	0	1
54892	1	61	2	3	3	1	3.09	3	144	86	21.06	1	49.3	153	79.2	5.3	NA	NA	0	0	0	4.4	44	83	4.61	96	1.084	62	1.6	128	3.31	2.064516129	2.06875	14.8	190	4.91	4.6	273.6	1	2
54899	1	20	1	3	3	2	0.06	1	128	94	19.83	1	63.9	179.5	76	5.1	55	3.053	0	0	0	4.9	49	48	2.66	48	0.542	50	1.29	77	1.99	1.54	1.542635659	15.4	127	3.28	6.4	380.7	0	1
54900	1	46	1	4	1	1	1.16	2	188	96	49.37	3	146.4	172.2	151.9	7.1	NA	NA	0	1	1	4.2	42	107	5.94	68	0.768	37	0.96	134	3.46	3.621621622	3.604166667	13.6	171	4.42	5.7	339	1	3
54901	2	44	1	3	3	1	3.4	3	116	82	34.07	3	97.3	169	107.4	5	NA	NA	0	0	0	4.5	45	86	4.77	184	2.077	35	0.91	211	5.45	6.028571429	5.989010989	14.2	246	6.36	5.8	345	0	4
54908	2	62	2	4	1	3	0.41	1	132	68	28.01	2	82.3	171.4	106.4	5.9	97	5.384	1	0	1	4.1	41	96	5.33	221	2.495	38	0.98	170	4.4	4.473684211	4.489795918	13.2	208	5.38	7.7	458	1	4
54910	2	47	1	2	3	3	1.94	2	118	86	21.97	1	57.3	161.5	87.7	5.8	89	4.94	1	0	1	4.2	42	82	4.55	67	0.756	71	1.84	109	2.81	1.535211268	1.527173913	12.5	180	4.65	4	237.9	1	1
54913	2	46	1	1	1	3	0.44	1	130	80	31.42	3	75.3	154.8	98.4	5.6	83	4.607	0	0	0	3.7	37	70	3.89	124	1.4	61	1.58	146	3.77	2.393442623	2.386075949	14.1	207	5.35	4.8	285.5	0	2
54914	1	33	1	3	3	1	5	3	136	100	33.02	3	113.5	185.4	112	5.2	111	6.162	1	0	1	4.4	44	107	5.94	153	1.727	33	0.85	148	3.83	4.484848485	4.505882353	16	181	4.68	8.2	487.7	0	4
54919	1	38	1	2	3	2	2.36	2	132	86	22.79	1	65.7	169.8	87	5.1	98	5.44	0	0	0	4.3	43	94	5.22	355	4.008	31	0.8	169	4.37	5.451612903	5.4625	16	200	5.17	5	297.4	0	4
54920	1	50	1	4	3	3	3.23	3	154	84	28.41	2	89.2	177.2	100.3	5.9	NA	NA	1	0	1	4.1	41	89	4.94	99	1.118	71	1.84	117	3.02	1.647887324	1.641304348	13.9	188	4.86	5	297.4	0	1
54921	1	25	1	1	3	2	1.2	2	140	96	40.65	3	119	171.1	125.3	5.9	129	7.161	0	1	1	4	40	122	6.77	90	1.016	35	0.91	117	3.02	3.342857143	3.318681319	15	152	3.93	6.6	392.6	0	3
54923	1	60	2	1	3	1	5	3	144	74	44.73	3	159.1	188.6	140.7	5.9	104	5.773	1	0	1	4	40	99	5.5	205	2.314	36	0.93	195	5.04	5.416666667	5.419354839	15.7	231	5.97	7.3	434.2	1	4
54926	1	62	2	3	3	1	1.85	2	148	76	27.8	2	87.7	177.6	NA	5.5	NA	NA	1	0	1	4.4	44	102	5.66	237	2.676	34	0.88	192	4.96	5.647058824	5.636363636	15.4	226	5.84	7.5	446.1	1	4
54932	1	55	1	1	1	1	0.88	1	170	84	33.9	3	80.7	154.3	101.9	11.7	NA	NA	0	1	1	4.2	42	275	15.27	246	2.777	55	1.42	246	6.36	4.472727273	4.478873239	16.8	301	7.78	5.3	315.2	0	4
54933	1	51	1	4	3	1	1.64	2	134	88	28.06	2	88.1	177.2	104.5	6.4	109	6.051	1	0	1	4.6	46	104	5.77	181	2.043	29	0.75	208	5.38	7.172413793	7.173333333	14.6	237	6.13	5.5	327.1	0	4
54935	1	60	2	3	3	1	5	3	148	76	25.1	2	81.6	180.3	102	5.1	NA	NA	0	0	0	4.4	44	84	4.66	227	2.563	34	0.88	145	3.75	4.264705882	4.261363636	14.6	179	4.63	5.1	303.3	1	4
54940	2	29	1	5	3	1	2.81	2	126	82	21.05	1	51.1	155.8	81.8	5.4	NA	NA	0	0	0	4.2	42	84	4.66	124	1.4	38	0.98	142	3.67	3.736842105	3.744897959	12.9	180	4.65	3.9	232	0	3
54943	1	65	2	2	2	3	2.77	2	134	58	25.3	2	73.3	170.2	88.9	6.5	NA	NA	0	1	1	4.9	49	123	6.83	51	0.576	70	1.81	89	2.3	1.271428571	1.270718232	14	159	4.11	4.9	291.5	1	1
54945	2	54	1	3	1	1	5	3	124	82	24.63	1	60.8	157.1	82.9	5.6	NA	NA	0	0	0	4.3	43	82	4.55	89	1.005	59	1.53	162	4.19	2.745762712	2.738562092	12.7	221	5.72	4	237.9	1	2
54948	2	72	2	3	1	3	2.31	2	134	54	38.42	3	110.9	169.9	130.9	5.9	NA	NA	1	0	1	4	40	91	5.05	272	3.071	36	0.93	148	3.83	4.111111111	4.11827957	13.9	184	4.76	6	356.9	0	4
54966	1	38	1	3	3	1	4.31	3	130	64	41.18	3	132.1	179.1	134.3	4.8	NA	NA	0	0	0	4.6	46	77	4.27	191	2.156	33	0.85	103	2.67	3.121212121	3.141176471	15	136	3.52	6.1	362.8	0	3
54972	1	80	2	5	1	1	4.1	3	142	50	39.84	3	105.6	162.8	123.2	6.6	NA	NA	0	1	1	3.9	39	127	7.05	247	2.789	49	1.27	118	3.05	2.408163265	2.401574803	13.6	167	4.32	5.1	303.3	1	2
54974	1	80	2	3	2	1	2.13	2	132	66	27.59	2	77.6	167.7	106.8	6	82	4.552	1	0	1	4.1	41	81	4.5	150	1.694	38	0.98	167	4.32	4.394736842	4.408163265	13.9	205	5.3	6.4	380.7	1	4
54977	1	24	1	3	3	3	3.05	3	134	68	29.68	2	93.5	177.5	101.1	5	98	5.44	0	0	0	4.7	47	92	5.11	135	1.524	46	1.19	143	3.7	3.108695652	3.109243697	16.9	189	4.89	5.2	309.3	0	3
54983	1	80	2	3	1	1	1.48	2	140	60	23.84	1	76.3	178.9	97.5	5.2	103	5.718	0	0	0	3.8	38	97	5.38	88	0.994	43	1.11	98	2.54	2.279069767	2.288288288	12.3	141	3.65	6.2	368.8	1	2
54989	1	79	2	4	2	1	3.77	3	144	86	25.95	2	87.2	183.3	107	5.9	NA	NA	1	0	1	3.8	38	91	5.05	67	0.756	58	1.5	121	3.13	2.086206897	2.086666667	15	179	4.63	6.7	398.5	1	2
54990	2	69	2	3	3	3	5	3	146	64	27.54	2	73	162.8	102.4	5.8	NA	NA	1	0	1	3.9	39	79	4.39	132	1.49	62	1.6	198	5.12	3.193548387	3.2	13.5	260	6.72	6.5	386.6	1	3
54993	2	70	2	1	1	1	0.84	1	174	62	26.91	2	66	156.6	94	8.1	152	8.438	0	1	1	4.2	42	148	8.22	288	3.252	54	1.4	219	5.66	4.055555556	4.042857143	11.9	273	7.06	8.7	517.5	0	4
55000	2	52	1	1	1	3	0.74	1	164	88	30.94	3	80.8	161.6	105.5	6.5	138	7.66	0	1	1	4.3	43	123	6.83	268	3.026	39	1.01	174	4.5	4.461538462	4.455445545	13.1	213	5.51	4.6	273.6	1	4
55006	1	47	1	3	3	1	5	3	130	88	30.14	3	90.1	172.9	106.8	5.4	NA	NA	0	0	0	4.7	47	88	4.88	185	2.089	46	1.19	191	4.94	4.152173913	4.151260504	14.9	237	6.13	5.3	315.2	0	4
55014	2	67	2	1	1	3	NA	NA	160	64	50.09	3	103	143.4	139.8	6.1	NA	NA	0	1	1	3.7	37	139	7.72	141	1.592	67	1.73	193	4.99	2.880597015	2.884393064	12.9	260	6.72	5.3	315.2	0	3
55017	1	46	1	4	1	1	1.74	2	124	96	33.35	3	120	189.7	118	4.7	NA	NA	0	0	0	4.6	46	90	5	175	1.976	59	1.53	228	5.89	3.86440678	3.849673203	13.7	287	7.42	5	297.4	0	4
55018	1	67	2	3	3	1	4.12	3	164	76	23.61	1	75.9	179.3	91.9	5.3	94	5.218	0	0	0	4.3	43	90	5	107	1.208	68	1.76	131	3.39	1.926470588	1.926136364	16	199	5.15	7.2	428.3	0	1
55020	1	47	1	3	2	1	3.85	3	140	92	27.42	2	86.4	177.5	93.2	5.6	103	5.718	0	0	0	4.3	43	97	5.38	112	1.264	47	1.22	168	4.34	3.574468085	3.557377049	16.5	215	5.56	7.8	463.9	0	3
55023	1	33	1	3	2	1	1.36	2	124	82	48.22	3	161.5	183	139.8	5.4	108	5.995	1	0	1	4.1	41	108	6	265	2.992	34	0.88	153	3.96	4.5	4.5	14.4	187	4.84	6.6	392.6	0	4
55026	1	42	1	2	1	1	NA	NA	116	80	26.49	2	69.6	162.1	92	5.3	NA	NA	0	0	0	4.3	43	97	5.38	147	1.66	50	1.29	174	4.5	3.48	3.488372093	16.4	224	5.79	5.6	333.1	0	3
55033	2	78	2	3	1	1	3.43	3	136	58	32.24	3	91	168	116.5	6.5	NA	NA	0	1	1	4.6	46	133	7.38	344	3.884	37	0.96	176	4.55	4.756756757	4.739583333	14.1	213	5.51	7.4	440.2	1	4
55038	2	53	1	4	1	3	1.26	2	130	90	26.66	2	71	163.2	89.6	5.9	NA	NA	1	0	1	3.7	37	86	4.77	109	1.231	58	1.5	137	3.54	2.362068966	2.36	14.3	195	5.04	5.3	315.2	1	2
55044	2	79	2	3	2	1	4.46	3	144	70	26.46	2	75.3	168.7	97.2	5.5	NA	NA	1	0	1	3.9	39	113	6.27	115	1.298	62	1.6	179	4.63	2.887096774	2.89375	12.3	241	6.23	5.8	345	1	3
55046	2	80	2	3	3	1	3.43	3	134	70	29.68	2	68.3	151.7	96	5.6	NA	NA	0	0	0	3.7	37	71	3.94	97	1.095	57	1.47	97	2.51	1.701754386	1.707482993	13.2	154	3.98	4.9	291.5	0	1
55057	2	71	2	4	3	2	3.32	3	146	68	30.8	3	76.6	157.7	105.4	6.9	143	7.938	0	1	1	4.2	42	139	7.72	64	0.723	67	1.73	129	3.34	1.925373134	1.930635838	11.4	196	5.07	5.2	309.3	0	1
55058	1	58	1	1	1	1	1.02	2	132	76	29.86	2	87.1	170.8	99.2	5.4	110	6.106	1	0	1	4.3	43	108	6	200	2.258	35	0.91	169	4.37	4.828571429	4.802197802	15.9	204	5.28	7.3	434.2	1	4
55067	2	61	2	1	9	2	0.39	1	138	62	NA	NA	NA	153.8	NA	7.8	234	12.989	0	1	1	3.5	35	216	11.99	147	1.66	61	1.58	105	2.71	1.721311475	1.715189873	12.1	166	4.29	6.3	374.7	0	1
55069	1	76	2	3	2	3	5	3	144	64	27.53	2	84.7	175.4	105.1	9.7	NA	NA	0	1	1	4	40	174	9.66	108	1.219	48	1.24	103	2.66	2.145833333	2.14516129	14.2	151	3.9	4.7	279.6	1	2
55075	1	35	1	1	3	3	NA	NA	116	84	26.21	2	89.5	184.8	91.1	5.4	NA	NA	0	0	0	4.4	44	87	4.83	155	1.75	43	1.11	185	4.79	4.302325581	4.315315315	14.6	228	5.9	6.2	368.8	0	4
55076	2	80	2	3	1	3	NA	NA	138	66	22.16	1	54.9	157.4	77.5	5.7	107	5.94	1	0	1	4.1	41	99	5.5	121	1.366	88	2.28	179	4.62	2.034090909	2.026315789	13.2	267	6.9	3.5	208.2	0	2
55084	1	22	1	3	3	2	0.92	1	132	82	29.14	2	85.8	171.6	96.5	5.4	NA	NA	0	0	0	4.7	47	92	5.11	194	2.19	42	1.09	193	4.99	4.595238095	4.577981651	15.1	235	6.08	7.3	434.2	0	4
55086	2	32	1	3	3	3	2.31	2	138	86	23.81	1	60.5	159.4	79.2	4.5	92	5.107	0	0	0	4.4	44	86	4.77	141	1.592	55	1.42	173	4.48	3.145454545	3.154929577	14.1	228	5.9	3.9	232	1	3
55091	1	50	1	3	1	3	1.24	2	122	94	28.05	2	82.4	171.4	104.2	5.7	NA	NA	1	0	1	4.3	43	88	4.88	275	3.105	36	0.93	223	5.77	6.194444444	6.204301075	16.3	259	6.7	6	356.9	1	4
55094	1	53	1	3	3	1	1.3	2	140	94	26.29	2	83.1	177.8	100	5.4	NA	NA	1	0	1	4.8	48	120	6.66	43	0.485	40	1.03	94	2.44	2.35	2.368932039	17.5	134	3.47	6.9	410.4	1	2
55107	1	80	2	1	1	1	NA	NA	156	48	22.1	1	61.2	166.4	87.9	5.3	110	6.106	1	0	1	3.2	32	105	5.83	112	1.264	81	2.09	136	3.52	1.679012346	1.684210526	12.5	217	5.61	4.7	279.6	1	1
55108	2	63	2	1	1	3	NA	NA	122	84	29.34	2	70.3	154.8	97.7	5.5	82	4.552	0	0	0	4.1	41	75	4.16	94	1.061	65	1.68	138	3.57	2.123076923	2.125	13.6	203	5.25	5.8	345	0	2
55110	1	25	1	3	3	1	3.08	3	122	80	28.5	2	98.8	186.2	98.5	5.3	NA	NA	0	0	0	4.7	47	74	4.11	61	0.689	51	1.32	135	3.49	2.647058824	2.643939394	14.8	186	4.81	6.1	362.8	1	2
55115	2	36	1	4	3	2	NA	NA	130	82	35.88	3	94.4	162.2	109.2	5.6	92	5.107	0	0	0	3.9	39	89	4.94	129	1.456	39	1.01	184	4.76	4.717948718	4.712871287	13.3	223	5.77	4.9	291.5	0	4
55120	1	55	1	4	1	3	2.77	2	156	84	27.02	2	73.2	164.6	93.6	5.6	112	6.217	1	0	1	4.5	45	106	5.88	132	1.49	51	1.32	109	2.82	2.137254902	2.136363636	13.2	160	4.14	6.1	362.8	0	2
55134	2	61	2	3	3	1	NA	NA	120	84	30.78	3	83.3	164.5	NA	5.7	NA	NA	1	0	1	4.4	44	87	4.83	71	0.802	53	1.37	154	3.98	2.905660377	2.905109489	13	207	5.35	4.8	285.5	0	3
55147	2	42	1	3	2	2	0.67	1	146	82	26.34	2	69.2	162.1	101.1	5.9	97	5.384	1	0	1	4.2	42	90	5	467	5.272	38	0.98	142	3.67	3.736842105	3.744897959	13.4	180	4.65	5.9	350.9	1	3
55155	1	29	1	4	2	2	0.39	1	122	88	25.26	2	80.2	178.2	88.2	5.4	76	4.219	0	0	0	4.4	44	71	3.94	57	0.644	43	1.11	152	3.93	3.534883721	3.540540541	16.6	195	5.04	6.6	392.6	0	3
55161	1	80	2	1	1	1	0.89	1	146	72	27.12	2	76.1	167.5	108.5	5.7	NA	NA	1	0	1	4.1	41	104	5.77	90	1.016	47	1.22	126	3.25	2.680851064	2.663934426	14.5	173	4.47	8.1	481.8	1	2
55165	1	71	2	1	1	1	0.77	1	144	58	30.37	3	80.5	162.8	106.7	5.7	NA	NA	1	0	1	4.2	42	87	4.83	291	3.285	25	0.65	145	3.75	5.8	5.769230769	13.3	170	4.4	8.6	511.5	0	4
55167	2	43	1	3	3	1	1.81	2	128	82	25.39	2	66.4	161.7	87.5	5.4	NA	NA	0	0	0	3.8	38	69	3.83	163	1.84	62	1.6	213	5.51	3.435483871	3.44375	12.5	275	7.11	3.9	232	0	3
55168	2	68	2	2	2	3	0.92	1	154	72	31.71	3	85.3	164	106.4	6.1	NA	NA	1	0	1	4.1	41	99	5.5	203	2.292	59	1.53	208	5.37	3.525423729	3.509803922	14.3	267	6.9	5	297.4	0	3
55172	1	37	1	5	2	3	0.98	1	134	82	22.67	1	84.7	193.3	94.9	5.4	100	5.551	0	0	0	4.3	43	96	5.33	123	1.389	60	1.55	109	2.82	1.816666667	1.819354839	14.8	169	4.37	6.2	368.8	1	1
55174	2	70	2	4	1	1	2.06	2	142	60	36.13	3	90.3	158.1	112.7	7.6	149	8.271	0	1	1	4.3	43	138	7.66	143	1.614	50	1.29	153	3.96	3.06	3.069767442	11.2	203	5.25	7.6	452	1	3
55180	1	62	2	4	3	1	5	3	162	80	34.99	3	121.7	186.5	115.1	6.6	203	11.269	0	1	1	4.2	42	187	10.38	109	1.231	42	1.09	132	3.41	3.142857143	3.128440367	14.3	174	4.5	7.4	440.2	1	3
55198	1	53	1	2	1	3	5	3	140	100	31.06	3	85.9	166.3	99.4	5.8	NA	NA	1	0	1	4.7	47	91	5.05	53	0.598	73	1.89	158	4.08	2.164383562	2.158730159	15.9	231	5.97	7.6	452	0	2
55202	2	69	2	3	3	1	2.09	2	142	72	32.17	3	95.4	172.2	117.2	6.6	134	7.438	0	1	1	4.3	43	128	7.11	109	1.231	47	1.22	142	3.67	3.021276596	3.008196721	14.4	189	4.89	8.5	505.6	0	3
55211	1	36	1	3	3	1	4.03	3	114	80	30.06	3	104.9	186.8	104.6	5.2	NA	NA	0	0	0	4.6	46	99	5.5	532	6.006	29	0.75	135	3.49	4.655172414	4.653333333	15.4	164	4.24	9	535.3	0	4
55212	1	72	2	3	2	1	2.13	2	140	74	28.4	2	90.3	178.3	104.9	6.4	135	7.494	0	1	1	4.6	46	126	6.99	192	2.168	40	1.03	130	3.37	3.25	3.27184466	14.5	170	4.4	6.4	380.7	0	3
55214	1	38	1	1	2	3	0.74	1	114	84	32.26	3	97.1	173.5	108.7	6.2	110	6.106	1	0	1	3.7	37	104	5.77	203	2.292	25	0.65	144	3.72	5.76	5.723076923	13.9	169	4.37	5.7	339	1	4
55224	1	33	1	5	2	3	1.69	2	120	84	34.43	3	120.4	187	119.2	10	344	19.095	0	1	1	3.8	38	340	18.87	322	3.635	48	1.24	151	3.91	3.145833333	3.153225806	15	199	5.15	9.9	588.9	0	3
55228	1	72	2	1	1	1	1.2	2	134	70	19.58	1	62.4	178.5	89	5.8	NA	NA	1	0	1	3.8	38	104	5.77	153	1.727	51	1.32	148	3.83	2.901960784	2.901515152	14.7	199	5.15	4.4	261.7	1	3
55239	2	62	2	4	1	2	1.39	2	180	90	26.65	2	69.5	161.5	94.5	5.7	NA	NA	1	0	1	4.7	47	88	4.88	137	1.547	58	1.5	162	4.19	2.793103448	2.793333333	12.5	220	5.69	6.1	362.8	1	2
55240	2	60	2	2	1	1	NA	NA	136	74	24.3	1	63.3	161.4	96.2	6.4	83	4.607	1	0	1	3.8	38	75	4.16	75	0.847	58	1.5	198	5.12	3.413793103	3.413333333	13.5	256	6.62	5.7	339	0	3
55244	1	72	2	4	1	1	1.35	2	130	64	31.09	3	90.5	170.6	105.2	5.1	NA	NA	0	0	0	3.7	37	69	3.83	136	1.535	73	1.89	157	4.06	2.150684932	2.148148148	13.7	230	5.95	7.5	446.1	1	2
55250	2	24	1	3	3	2	3.17	3	130	84	48.87	3	137.6	167.8	145.2	4.9	NA	NA	0	0	0	3.9	39	73	4.05	303	3.421	38	0.98	175	4.53	4.605263158	4.62244898	14.3	213	5.51	4.8	285.5	0	4
55254	1	65	2	3	3	1	4.85	3	140	64	33.26	3	96	169.9	111.2	9.7	NA	NA	0	1	1	4.4	44	86	4.77	111	1.253	42	1.09	106	2.74	2.523809524	2.513761468	15.4	148	3.83	6.7	398.5	0	2
55256	1	57	1	3	3	1	5	3	142	74	33.55	3	105	176.9	118.1	5.5	104	5.773	0	0	0	4	40	97	5.38	108	1.219	45	1.16	121	3.13	2.688888889	2.698275862	15.6	166	4.29	4.2	249.8	1	2
55258	2	49	1	4	3	1	NA	NA	126	84	23.02	1	63.9	166.6	81.5	5.5	NA	NA	0	0	0	4.5	45	64	3.55	46	0.519	70	1.81	130	3.36	1.857142857	1.856353591	12.5	200	5.17	3.6	214.1	0	1
55260	1	48	1	4	2	3	3.29	3	162	84	37.72	3	108.5	169.6	126.4	5.9	NA	NA	1	0	1	3.9	39	89	4.94	83	0.937	41	1.06	109	2.82	2.658536585	2.660377358	13.1	150	3.88	6.9	410.4	1	2
55270	2	39	1	3	3	1	5	3	132	84	31.08	3	83.3	163.7	100	5.3	NA	NA	0	0	0	4.4	44	95	5.27	89	1.005	62	1.6	115	2.98	1.85483871	1.8625	13.5	177	4.58	5.2	309.3	0	1
55272	1	66	2	5	3	1	5	3	138	46	44.41	3	128.8	170.3	133.4	6.8	116	6.439	0	1	1	4	40	115	6.38	66	0.745	59	1.53	100	2.58	1.694915254	1.68627451	14.7	159	4.11	4.4	261.7	0	1
55279	2	58	1	4	3	1	3.02	3	150	90	30.61	3	70.9	152.2	91.2	5.5	93	5.162	0	0	0	4.3	43	89	4.94	46	0.519	102	2.64	185	4.78	1.81372549	1.810606061	13.3	287	7.42	4.8	285.5	1	1
55286	2	47	1	4	3	2	3.69	3	134	84	25.3	2	62.6	157.3	NA	5.4	97	5.384	0	0	0	4.3	43	87	4.83	86	0.971	74	1.91	87	2.25	1.175675676	1.178010471	12.6	161	4.16	4.5	267.7	1	1
55289	2	70	2	1	1	3	0.46	1	150	68	31.71	3	67.4	145.8	97.5	6.5	NA	NA	0	1	1	4.2	42	119	6.61	329	3.714	45	1.16	164	4.24	3.644444444	3.655172414	13.9	209	5.4	4.3	255.8	0	3
55292	1	71	2	3	2	1	1.73	2	178	94	39.17	3	107.3	165.5	127.7	5.9	112	6.217	1	0	1	4.4	44	107	5.94	168	1.897	46	1.19	203	5.25	4.413043478	4.411764706	16.3	249	6.44	5.2	309.3	0	4
55297	2	68	2	3	2	1	NA	NA	142	72	26.58	2	59.1	149.1	90.9	5.7	NA	NA	1	0	1	4.3	43	97	5.38	164	1.852	68	1.76	135	3.49	1.985294118	1.982954545	12.7	203	5.25	5.2	309.3	0	1
55298	2	63	2	3	2	3	0.67	1	136	64	32.68	3	77.9	154.4	102.7	6	124	6.883	1	0	1	4	40	114	6.33	180	2.032	29	0.75	161	4.16	5.551724138	5.546666667	15.2	190	4.91	4.9	291.5	1	4
55303	2	71	2	3	1	1	1.78	2	132	34	44.14	3	111.6	159	131.1	5.6	91	5.051	0	0	0	3.8	38	85	4.72	99	1.118	46	1.19	110	2.84	2.391304348	2.386554622	10.1	156	4.03	7.6	452	0	2
55305	1	27	1	2	3	2	5	3	132	74	35.65	3	115.9	180.3	118.5	5.8	108	5.995	1	0	1	4.4	44	104	5.77	75	0.847	40	1.03	124	3.21	3.1	3.116504854	14.9	164	4.24	7.8	463.9	1	3
55311	2	55	1	2	3	3	0.85	1	232	76	31.98	3	67.8	145.6	103.8	8.3	NA	NA	0	1	1	3.4	34	206	11.44	97	1.095	55	1.42	96	2.48	1.745454545	1.746478873	8.2	151	3.9	5.3	315.2	0	1
55312	1	73	2	5	3	1	0.91	1	136	72	22.3	1	66.2	172.3	89.1	5.6	NA	NA	1	0	1	4.1	41	107	5.94	265	2.992	61	1.58	200	5.17	3.278688525	3.272151899	14.8	261	6.75	6.1	362.8	0	3
55313	2	73	2	3	2	1	NA	NA	196	98	31.48	3	81.2	160.6	115.3	5.4	NA	NA	0	0	0	4.3	43	90	5	185	2.089	47	1.22	136	3.51	2.893617021	2.87704918	14.4	183	4.73	5.1	303.3	0	3
55317	2	49	1	2	3	1	3.09	3	134	86	45.12	3	108.4	155	122	6.4	NA	NA	1	0	1	3.8	38	122	6.77	129	1.456	45	1.16	105	2.72	2.333333333	2.344827586	12.1	150	3.88	5.4	321.2	0	2
55325	1	30	1	3	2	1	4.37	3	124	82	29.51	2	90.9	175.5	98	5	NA	NA	0	0	0	4.9	49	99	5.5	210	2.371	38	0.98	110	2.85	2.894736842	2.908163265	15	148	3.83	5.7	339	0	3
55326	2	51	1	1	1	3	0.02	1	162	80	28.29	2	71.8	159.3	99.9	5.1	86	4.774	0	0	0	4.4	44	84	4.66	99	1.118	56	1.45	191	4.94	3.410714286	3.406896552	14.2	247	6.39	3	178.4	0	3
55328	2	51	1	3	3	1	5	3	114	80	23.01	1	61.5	163.5	80.6	5.1	NA	NA	0	0	0	4.5	45	98	5.44	113	1.276	60	1.55	127	3.29	2.116666667	2.122580645	13.7	187	4.84	4.9	291.5	0	2
55330	1	52	1	4	1	2	0.92	1	124	86	26.96	2	76	167.9	94.2	5.7	NA	NA	1	0	1	4.2	42	80	4.44	97	1.095	48	1.24	115	2.98	2.395833333	2.403225806	14.6	163	4.22	7.8	463.9	0	2
55331	1	56	1	3	2	1	3.28	3	132	84	26.84	2	82.1	174.9	101	5.5	107	5.94	0	0	0	4	40	100	5.55	117	1.321	37	0.96	127	3.28	3.432432432	3.416666667	15.6	164	4.24	5.6	333.1	0	3
55333	2	31	1	4	2	2	0.05	1	142	74	20.71	1	52.5	159.2	75.2	4.9	55	3.053	0	0	0	4.5	45	52	2.89	148	1.671	74	1.91	139	3.6	1.878378378	1.884816754	10.2	213	5.51	7.5	446.1	1	1
55342	2	61	2	3	3	3	4.3	3	144	76	24.76	1	65.7	162.9	85.9	5.5	93	5.162	0	0	0	4.1	41	86	4.77	66	0.745	94	2.43	127	3.29	1.35106383	1.353909465	13.4	221	5.72	3.8	226	1	1
55360	2	80	2	3	2	3	1.85	2	138	62	28.18	2	57.3	142.6	NA	7.5	NA	NA	0	1	1	4.1	41	271	15.04	195	2.202	41	1.06	75	1.94	1.829268293	1.830188679	13.4	116	3	7.6	452	0	1
55367	1	72	2	3	2	1	4.8	3	130	64	29.12	2	70.5	155.6	94.2	4.8	NA	NA	0	0	0	4.2	42	85	4.72	80	0.903	56	1.45	115	2.97	2.053571429	2.048275862	14.7	171	4.42	6.7	398.5	0	2
55368	1	51	1	4	2	1	3.43	3	120	80	25.32	2	75.7	172.9	92.6	5	NA	NA	0	0	0	4.1	41	80	4.44	129	1.456	70	1.81	162	4.19	2.314285714	2.314917127	14.1	232	6	6.9	410.4	0	2
55369	2	40	1	3	3	1	3.4	3	130	84	28.99	2	75.6	161.5	94	5.3	87	4.829	0	0	0	4	40	79	4.39	66	0.745	50	1.29	123	3.18	2.46	2.465116279	12.6	173	4.47	5	297.4	1	2
55371	1	22	1	3	2	1	NA	NA	112	82	19.57	1	56.3	169.6	78.2	4.5	NA	NA	0	0	0	4.7	47	78	4.33	114	1.287	47	1.22	99	2.56	2.106382979	2.098360656	16.2	146	3.78	6.5	386.6	0	2
55377	2	80	2	3	2	1	2.77	2	152	74	28.36	2	74.9	162.5	95.3	5.5	NA	NA	1	0	1	4.1	41	117	6.49	147	1.66	76	1.97	156	4.03	2.052631579	2.045685279	13.9	232	6	4	237.9	0	2
55381	2	29	1	4	1	3	2.09	2	112	82	24.64	1	63.4	160.4	83.3	5.4	93	5.162	0	0	0	4	40	81	4.5	52	0.587	72	1.86	83	2.15	1.152777778	1.155913978	13.7	155	4.01	4.6	273.6	0	1
55384	2	60	2	3	3	1	5	3	160	76	21.15	1	53	158.3	75.9	5.5	NA	NA	0	1	1	4.7	47	130	7.22	71	0.802	91	2.35	138	3.57	1.516483516	1.519148936	13.4	229	5.92	4	237.9	0	1
55389	2	32	1	3	3	1	2.51	2	106	80	22.16	1	67.8	174.9	86.2	5.4	NA	NA	0	0	0	4.6	46	88	4.88	61	0.689	50	1.29	91	2.36	1.82	1.829457364	13.9	141	3.65	3.2	190.3	0	1
55392	2	75	2	3	2	1	1.07	2	170	78	35.16	3	80.7	151.5	110.5	5.4	100	5.551	0	0	0	4.3	43	94	5.22	213	2.405	47	1.22	195	5.04	4.14893617	4.131147541	14.1	242	6.26	6	356.9	1	4
55395	2	73	2	3	2	1	5	3	156	48	31.25	3	74.3	154.2	86.4	7.5	134	7.438	0	1	1	4.4	44	129	7.16	83	0.937	76	1.97	91	2.35	1.197368421	1.192893401	13.6	167	4.32	7.6	452	0	1
55402	2	29	1	2	3	1	1.63	2	136	76	26.66	2	73.1	165.6	98.1	5.1	NA	NA	0	0	0	4.2	42	84	4.66	88	0.994	59	1.53	120	3.1	2.033898305	2.026143791	13.4	179	4.63	4.3	255.8	1	2
55405	1	51	1	4	3	1	3.28	3	128	80	21.99	1	68.5	176.5	77	4.5	99	5.495	0	0	0	4.7	47	96	5.33	58	0.655	68	1.76	144	3.72	2.117647059	2.113636364	14.8	212	5.48	4.4	261.7	0	2
55411	1	55	1	1	1	1	2.49	2	132	70	29.58	2	81.5	166	99.2	9.6	NA	NA	0	1	1	4.5	45	126	6.99	111	1.253	36	0.93	80	2.07	2.222222222	2.225806452	14.4	116	3	6.4	380.7	0	2
55413	1	71	2	3	2	1	3.08	3	138	58	29.53	2	99	183.1	105.2	6.5	144	7.993	0	1	1	3.8	38	132	7.33	116	1.31	45	1.16	92	2.38	2.044444444	2.051724138	15.3	137	3.54	6.4	380.7	0	2
55426	1	76	2	3	3	1	1.24	2	158	90	31.44	3	102.2	180.3	114	5.6	NA	NA	1	0	1	4.3	43	109	6.05	309	3.489	57	1.47	197	5.1	3.456140351	3.469387755	17.3	254	6.57	7.7	458	0	3
55427	2	74	2	2	1	3	1.66	2	152	84	32.51	3	75.5	152.4	88.5	6.1	NA	NA	1	0	1	4.4	44	93	5.16	170	1.919	64	1.66	174	4.49	2.71875	2.704819277	15	238	6.15	5.6	333.1	1	2
55438	1	50	1	3	3	3	0	1	126	90	31.81	3	105.6	182.2	105.8	5.4	NA	NA	0	0	0	4.5	45	62	3.44	578	6.526	31	0.8	239	6.18	7.709677419	7.725	16.3	270	6.98	5.8	345	1	4
55446	2	53	1	3	3	2	0.65	1	150	94	30.86	3	83.4	164.4	99.8	5.3	NA	NA	0	0	0	4.3	43	86	4.77	242	2.732	49	1.27	205	5.3	4.183673469	4.173228346	15.4	254	6.57	4.6	273.6	0	4
55447	2	65	2	5	1	1	4.21	3	140	68	27.45	2	64	152.7	94.8	5.9	NA	NA	1	0	1	4.4	44	107	5.94	510	5.758	41	1.06	195	5.04	4.756097561	4.754716981	13.5	236	6.1	5	297.4	0	4
55451	1	55	1	3	1	1	0.85	1	146	86	27.9	2	73.4	162.2	95.1	4.4	105	5.829	0	0	0	4.3	43	92	5.11	95	1.073	50	1.29	170	4.4	3.4	3.410852713	15.4	220	5.69	4.4	261.7	1	3
55453	1	37	1	1	2	1	0.93	1	126	86	25.06	2	89.6	189.1	95.3	5.2	98	5.44	0	0	0	4.8	48	88	4.88	150	1.694	47	1.22	192	4.96	4.085106383	4.06557377	15.4	239	6.18	5	297.4	0	4
55458	1	22	1	3	3	2	1.81	2	130	52	26.95	2	87.8	180.5	92.8	5.6	NA	NA	1	0	1	4.5	45	109	6.05	254	2.868	45	1.16	156	4.04	3.466666667	3.482758621	16	201	5.2	5.2	309.3	0	3
55473	1	54	1	3	2	1	4.67	3	138	52	40.12	3	134.8	183.3	126.5	5.2	NA	NA	0	0	0	4.6	46	83	4.61	322	3.635	26	0.67	143	3.7	5.5	5.52238806	15.9	169	4.37	6.9	410.4	0	4
55475	2	27	1	1	2	1	0.19	1	112	82	35.24	3	98.4	167.1	115	5.4	NA	NA	0	0	0	3.8	38	88	4.88	178	2.01	54	1.4	99	2.56	1.833333333	1.828571429	13.9	153	3.96	4.4	261.7	1	1
55477	1	33	1	1	3	2	1.94	2	118	86	30.94	3	92.8	173.2	108.7	5.4	93	5.162	0	0	0	4.4	44	81	4.5	112	1.264	42	1.09	121	3.13	2.880952381	2.871559633	15.5	163	4.22	5.9	350.9	1	3
55478	1	80	2	3	2	1	1.24	2	134	62	24.2	1	75.9	177.1	94	5.4	NA	NA	0	0	0	4.2	42	86	4.77	51	0.576	77	1.99	93	2.41	1.207792208	1.211055276	13.4	170	4.4	4.2	249.8	1	1
55483	2	56	1	4	3	1	4.26	3	136	94	33.01	3	90.1	165.2	114.4	5.4	112	6.217	1	0	1	4.1	41	101	5.61	100	1.129	57	1.47	161	4.17	2.824561404	2.836734694	13.4	218	5.64	4.8	285.5	0	3
55484	2	59	1	3	3	1	3.08	3	156	64	35.78	3	85.3	154.4	119.5	6.2	NA	NA	0	1	1	4.4	44	134	7.44	114	1.287	66	1.71	138	3.57	2.090909091	2.087719298	14.4	204	5.28	3.3	196.3	0	2
55486	1	22	1	1	1	1	0.51	1	130	78	28.03	2	77.8	166.6	96.4	5.4	98	5.44	0	0	0	4.1	41	92	5.11	94	1.061	41	1.06	183	4.73	4.463414634	4.462264151	15.4	224	5.79	8.9	529.4	1	4
55488	2	80	2	3	1	3	0.87	1	148	48	31.13	3	74.8	155	98.2	6	NA	NA	0	1	1	4.1	41	164	9.1	270	3.048	48	1.24	139	3.6	2.895833333	2.903225806	13	187	4.84	6.1	362.8	0	3
55492	2	44	1	3	3	3	0.66	1	124	80	21.72	1	54.5	158.4	75.5	5.6	NA	NA	0	0	0	4.9	49	90	5	144	1.626	47	1.22	216	5.58	4.595744681	4.573770492	15.4	263	6.8	4.7	279.6	1	4
55498	1	78	2	5	1	3	1.02	2	130	84	30.14	3	89.9	172.7	108.5	5.9	NA	NA	1	0	1	3.8	38	94	5.22	148	1.671	59	1.53	185	4.78	3.13559322	3.124183007	13.7	244	6.31	3.8	226	1	3
55502	1	56	1	4	1	3	1.55	2	148	64	23.08	1	74.2	179.3	87.6	5.7	NA	NA	1	0	1	4.7	47	84	4.66	100	1.129	81	2.09	165	4.27	2.037037037	2.043062201	14.8	246	6.36	7.4	440.2	0	2
55504	2	46	1	4	2	3	0.69	1	152	94	31.55	3	82.2	161.4	115.2	6.3	NA	NA	1	0	1	3.8	38	83	4.61	145	1.637	57	1.47	151	3.91	2.649122807	2.659863946	12	208	5.38	4.1	243.9	0	2
55511	2	73	2	2	3	1	NA	NA	144	74	28.6	2	74.6	161.5	99.6	6.9	NA	NA	0	1	1	4.4	44	88	4.88	246	2.777	51	1.32	103	2.66	2.019607843	2.015151515	14.5	154	3.98	5.5	327.1	0	2
55512	2	80	2	3	3	1	4.12	3	134	70	30.59	3	69.1	150.3	100.3	5.3	NA	NA	0	0	0	4.4	44	100	5.55	132	1.49	67	1.73	125	3.24	1.865671642	1.87283237	14.5	192	4.97	6.3	374.7	1	1
55515	1	36	1	3	1	3	3.23	3	114	92	32.95	3	105	178.5	111.6	5.9	107	5.94	1	0	1	4.1	41	99	5.5	122	1.377	45	1.16	222	5.74	4.933333333	4.948275862	14.3	267	6.9	4.8	285.5	1	4
55522	1	39	1	3	3	2	1.94	2	136	76	26.41	2	83.2	177.5	91.1	5.3	100	5.551	0	0	0	4.5	45	93	5.16	105	1.185	55	1.42	126	3.26	2.290909091	2.295774648	16.8	181	4.68	4.4	261.7	1	2
55523	2	72	2	3	1	3	1.29	2	148	72	25.11	2	57.1	150.8	87.5	5.9	NA	NA	1	0	1	4.1	41	107	5.94	114	1.287	74	1.91	155	4.01	2.094594595	2.09947644	12.2	229	5.92	4.2	249.8	0	2
55524	2	80	2	3	2	1	2.96	2	134	46	18.96	1	40.7	146.5	78.3	5.8	101	5.607	1	0	1	4.1	41	97	5.38	151	1.705	84	2.17	159	4.11	1.892857143	1.894009217	12.8	243	6.28	5	297.4	0	1
55526	1	69	2	3	2	3	1.11	2	140	70	25.6	2	89.6	187.1	104.6	5.4	NA	NA	1	0	1	4.4	44	109	6.05	138	1.558	41	1.06	186	4.81	4.536585366	4.537735849	14.8	227	5.87	6.7	398.5	0	4
55530	1	52	1	3	2	1	5	3	132	82	29.68	2	96.8	180.6	104.7	5.6	NA	NA	0	0	0	4.8	48	91	5.05	216	2.439	47	1.22	87	2.25	1.85106383	1.844262295	14.9	134	3.47	5.7	339	1	1
55540	2	20	1	4	3	2	0.09	1	126	92	35.01	3	92	162.1	109.7	5.2	NA	NA	0	0	0	4.5	45	96	5.33	132	1.49	48	1.24	120	3.1	2.5	2.5	13.9	168	4.34	5.1	303.3	0	2
55544	2	80	2	3	2	3	4.92	3	164	66	26.95	2	60.4	149.7	100.9	5.6	95	5.273	0	0	0	3.8	38	93	5.16	216	2.439	58	1.5	201	5.2	3.465517241	3.466666667	11.9	259	6.7	6.1	362.8	0	3
55552	1	80	2	3	3	1	5	3	150	62	29.8	2	94	177.6	111.6	5.8	109	6.051	1	0	1	4.1	41	103	5.72	90	1.016	44	1.14	170	4.39	3.863636364	3.850877193	14.6	214	5.53	6.7	398.5	1	4
55558	1	20	1	3	2	2	4.54	3	128	82	23.96	1	81.9	184.9	82.8	5.2	NA	NA	0	0	0	4.7	47	95	5.27	80	0.903	24	0.62	88	2.28	3.666666667	3.677419355	15	112	2.9	5.7	339	0	3
55559	1	62	2	1	1	3	0.7	1	132	78	26.02	2	67.1	160.6	94.3	5.6	82	4.552	0	0	0	3.8	38	76	4.22	105	1.185	63	1.63	120	3.1	1.904761905	1.901840491	13.2	183	4.73	6.4	380.7	0	1
55562	2	55	1	1	1	1	2.06	2	130	66	35.98	3	87	155.5	102.8	5.5	NA	NA	0	0	0	4.6	46	88	4.88	80	0.903	86	2.22	179	4.63	2.081395349	2.085585586	14.5	265	6.85	4.6	273.6	0	2
55572	2	80	2	3	2	2	1.39	2	146	52	25.48	2	67.7	163	102.6	5.8	156	8.66	0	1	1	4.1	41	151	8.38	134	1.513	67	1.73	109	2.82	1.626865672	1.630057803	11.6	176	4.55	7.2	428.3	1	1
55580	2	60	2	3	1	1	0.84	1	140	70	66.96	3	166.1	157.5	156.1	6	NA	NA	1	0	1	4.3	43	96	5.33	134	1.513	71	1.84	137	3.54	1.929577465	1.923913043	15.1	208	5.38	9.3	553.2	0	1
55592	1	75	2	3	1	1	1.37	2	160	54	23.85	1	69.4	170.6	98.5	6.1	NA	NA	0	1	1	4.1	41	136	7.55	60	0.677	60	1.55	82	2.12	1.366666667	1.367741935	12.3	142	3.67	4.6	273.6	1	1
55593	1	53	1	3	3	1	2.4	2	124	92	24.81	1	74	172.7	89.6	5.4	NA	NA	1	0	1	4.6	46	123	6.83	147	1.66	97	2.51	126	3.26	1.298969072	1.298804781	14.4	223	5.77	4.1	243.9	1	1
55600	1	71	2	3	3	1	5	3	136	88	23.81	1	74	176.3	91.8	5	NA	NA	1	0	1	4.2	42	105	5.83	88	0.994	88	2.28	133	3.44	1.511363636	1.50877193	15.3	221	5.72	5.6	333.1	1	1
55605	2	72	2	3	2	1	2.06	2	160	70	18.9	1	53.6	168.4	80.7	5.8	NA	NA	1	0	1	4.3	43	93	5.16	143	1.614	75	1.94	161	4.16	2.146666667	2.144329897	13.6	236	6.1	2.8	166.5	0	2
55606	2	32	1	3	3	1	5	3	134	92	31.64	3	77.7	156.7	NA	5.7	NA	NA	1	0	1	3.7	37	105	5.83	185	2.089	34	0.88	151	3.9	4.441176471	4.431818182	13.5	185	4.78	3.8	226	0	4
55607	2	70	2	2	1	2	2.54	2	150	48	25.03	2	62.1	157.5	91.1	5.9	NA	NA	0	1	1	4.2	42	127	7.05	184	2.077	51	1.32	228	5.89	4.470588235	4.462121212	13.9	279	7.21	4.7	279.6	0	4
55608	2	47	1	3	3	1	5	3	118	84	21.49	1	61.1	168.6	84	5.8	NA	NA	0	1	1	3.7	37	137	7.6	132	1.49	106	2.74	110	2.85	1.037735849	1.040145985	12.4	216	5.59	2.7	160.6	0	1
55620	1	40	1	1	3	1	0.85	1	122	80	32.38	3	85.4	162.4	105.9	5.2	99	5.495	0	0	0	4.4	44	94	5.22	146	1.648	32	0.83	197	5.09	6.15625	6.13253012	15.1	229	5.92	6.5	386.6	0	4
55622	2	67	2	2	1	3	0.92	1	126	90	29.03	2	71.1	156.5	107	5.8	NA	NA	0	1	1	3.9	39	132	7.33	277	3.127	36	0.93	209	5.41	5.805555556	5.817204301	14.2	245	6.34	6.8	404.5	1	4
55626	1	40	1	2	3	1	4.54	3	126	84	30.22	3	89.1	171.7	105	5.3	NA	NA	0	0	0	4.8	48	94	5.22	334	3.771	45	1.16	160	4.14	3.555555556	3.568965517	16.3	205	5.3	5.3	315.2	0	3
55628	2	57	1	3	2	1	1.93	2	136	80	29.13	2	68.9	153.8	89.9	5.9	NA	NA	1	0	1	4.2	42	91	5.05	131	1.479	61	1.58	163	4.21	2.672131148	2.664556962	13.2	224	5.79	3.7	220.1	1	2
55636	1	39	1	5	1	1	1.31	2	122	90	23.84	1	67.6	168.4	89.2	5.3	NA	NA	1	0	1	4.8	48	102	5.66	413	4.663	29	0.75	171	4.42	5.896551724	5.893333333	17.3	200	5.17	6.3	374.7	0	4
55639	1	33	1	3	2	2	4.1	3	130	80	26.81	2	86.3	179.4	100.6	5.4	97	5.384	0	0	0	4.2	42	95	5.27	114	1.287	72	1.86	208	5.38	2.888888889	2.892473118	16.2	280	7.24	4.1	243.9	1	3
55657	2	80	2	3	3	3	2.22	2	186	74	18.61	1	46	157.2	75.2	5.6	NA	NA	0	0	0	4.6	46	91	5.05	54	0.61	93	2.4	142	3.68	1.52688172	1.533333333	12.3	235	6.08	2.8	166.5	0	1
55664	1	62	2	3	2	1	4.1	3	152	70	26.71	2	78	170.9	103.6	5.4	107	5.94	1	0	1	4.1	41	104	5.77	71	0.802	62	1.6	125	3.24	2.016129032	2.025	15.5	187	4.84	6.5	386.6	1	2
55670	2	31	1	4	3	1	2.72	2	130	60	25.42	2	63.7	158.3	81.6	5.3	NA	NA	0	0	0	4	40	95	5.27	85	0.96	51	1.32	140	3.62	2.745098039	2.742424242	9.5	191	4.94	3.7	220.1	0	2
55671	2	62	2	1	1	3	1.28	2	162	64	29.71	2	65.7	148.7	97.3	5.9	90	4.996	0	1	1	4	40	138	7.66	153	1.727	70	1.81	161	4.16	2.3	2.298342541	14.4	231	5.97	3.4	202.2	1	2
55673	1	80	2	1	3	1	3.77	3	190	76	21.58	1	54.5	158.9	90.3	5.7	NA	NA	1	0	1	4.4	44	82	4.55	58	0.655	112	2.9	99	2.56	0.883928571	0.882758621	13.9	211	5.46	4.8	285.5	0	1
55677	1	23	1	3	3	2	4.62	3	110	80	34.64	3	112.1	179.9	112.7	5.5	NA	NA	0	0	0	4.6	46	83	4.61	253	2.856	38	0.98	190	4.92	5	5.020408163	15.3	228	5.9	10.1	600.7	0	4
55679	1	52	1	1	1	1	3.17	3	126	82	23.03	1	62.1	164.2	88.2	5.9	NA	NA	1	0	1	4.4	44	76	4.22	251	2.834	64	1.66	153	3.95	2.390625	2.379518072	14.1	217	5.61	4.8	285.5	1	2
55687	2	60	2	3	3	1	5	3	142	82	29.37	2	88.3	173.4	101.6	7.9	NA	NA	0	1	1	4	40	63	3.5	104	1.174	65	1.68	120	3.1	1.846153846	1.845238095	13.5	185	4.78	2.9	172.5	0	1
55690	1	32	1	4	3	3	1.72	2	130	66	25.7	2	84.1	180.9	94.1	4.5	NA	NA	0	0	0	4.1	41	87	4.83	423	4.776	44	1.14	169	4.37	3.840909091	3.833333333	14.4	213	5.51	10.3	612.6	0	4
55691	1	64	2	4	3	1	5	3	158	74	26.08	2	88	183.7	96.9	5	NA	NA	0	0	0	4.2	42	96	5.33	121	1.366	59	1.53	106	2.74	1.796610169	1.790849673	13.5	165	4.27	5.9	350.9	1	1
55697	2	50	1	1	1	1	NA	NA	126	84	35.97	3	86.2	154.8	118.8	5.8	97	5.384	1	0	1	4.2	42	101	5.61	178	2.01	44	1.14	171	4.42	3.886363636	3.877192982	12.2	215	5.56	4.7	279.6	0	4
55698	1	80	2	4	1	3	1.55	2	156	34	31.58	3	97.6	175.8	116	6.6	184	10.214	0	1	1	3.7	37	178	9.88	122	1.377	49	1.27	101	2.61	2.06122449	2.05511811	12.7	150	3.88	8.1	481.8	1	2
55704	2	79	2	5	2	3	3.97	3	162	72	23.79	1	59.1	157.6	89.6	5.9	NA	NA	1	0	1	3.8	38	95	5.27	142	1.603	70	1.81	165	4.27	2.357142857	2.359116022	11.6	235	6.08	3.7	220.1	0	2
55721	1	60	2	3	3	1	NA	NA	140	80	28	2	89.8	179.1	95.4	5.4	103	5.718	0	0	0	4.2	42	99	5.5	76	0.858	41	1.06	127	3.28	3.097560976	3.094339623	15.2	168	4.34	4.9	291.5	0	3
55732	1	39	1	2	1	2	2.59	2	136	92	25.27	2	65.9	161.5	85.2	5.9	NA	NA	1	0	1	4.5	45	88	4.88	179	2.021	81	2.09	192	4.97	2.37037037	2.377990431	14.5	273	7.06	9.5	565.1	1	2
55736	1	79	2	3	1	1	1.51	2	152	74	26.05	2	87.9	183.7	109.2	5.5	NA	NA	0	0	0	4.7	47	77	4.27	219	2.473	50	1.29	125	3.24	2.5	2.511627907	12.7	175	4.53	6.7	398.5	1	2
55737	2	72	2	2	1	2	NA	NA	138	80	35.02	3	79.1	150.3	NA	6.1	81	4.496	1	0	1	3.8	38	76	4.22	101	1.14	59	1.53	98	2.53	1.661016949	1.653594771	12	157	4.06	5.1	303.3	0	1
55739	2	80	2	3	3	3	2.31	2	136	76	22.15	1	51.3	152.2	82.8	5.7	NA	NA	1	0	1	4.4	44	85	4.72	81	0.914	55	1.42	110	2.85	2	2.007042254	13.5	165	4.27	4.7	279.6	0	2
55744	2	27	1	3	2	1	1.24	2	114	92	37.44	3	102.8	165.7	110.7	5.7	NA	NA	1	0	1	4.5	45	111	6.16	546	6.164	33	0.85	202	5.23	6.121212121	6.152941176	13.9	235	6.08	5.5	327.1	1	4
55747	1	36	1	3	1	1	2.13	2	118	92	24.51	1	73.7	173.4	88.9	5	NA	NA	0	0	0	4.3	43	85	4.72	360	4.064	52	1.34	159	4.12	3.057692308	3.074626866	15.9	211	5.46	4.9	291.5	1	3
55755	2	44	1	4	3	2	2.18	2	148	94	33.3	3	82.7	157.6	100.6	5.6	NA	NA	0	0	0	3.8	38	95	5.27	146	1.648	62	1.6	147	3.8	2.370967742	2.375	13.1	209	5.4	5.1	303.3	1	2
55757	2	30	1	2	3	2	2.71	2	126	80	71.3	3	195.3	165.5	NA	5.2	95	5.273	0	0	0	3.8	38	90	5	60	0.677	67	1.73	86	2.23	1.28358209	1.289017341	13.7	153	3.96	6.5	386.6	0	1
55759	2	80	2	1	1	3	0.09	1	166	54	31.83	3	68.4	146.6	94.6	7.9	261	14.488	0	1	1	4.2	42	249	13.82	151	1.705	40	1.03	122	3.16	3.05	3.067961165	12.3	162	4.19	4.8	285.5	1	3
55760	2	62	2	4	2	3	NA	NA	144	92	27.15	2	74	165.1	91.8	5.8	112	6.217	1	0	1	4.4	44	105	5.83	147	1.66	56	1.45	219	5.66	3.910714286	3.903448276	12.9	275	7.11	4.7	279.6	0	4
55765	1	24	1	1	1	1	0.98	1	122	82	30.24	3	94.2	176.5	101.1	5.5	113	6.273	1	0	1	4.6	46	101	5.61	220	2.484	29	0.75	170	4.4	5.862068966	5.866666667	15.6	199	5.15	5.8	345	0	4
55768	1	48	1	2	3	1	3.09	3	126	94	33.9	3	108	178.5	113.3	6.1	NA	NA	0	1	1	3.9	39	135	7.49	288	3.252	35	0.91	146	3.77	4.171428571	4.142857143	15.9	181	4.68	6	356.9	0	4
55770	2	56	1	1	1	3	1.28	2	130	66	50.65	3	99	139.8	130.5	5.4	94	5.218	0	0	0	4	40	87	4.83	64	0.723	71	1.84	124	3.2	1.746478873	1.739130435	13.9	195	5.04	3.6	214.1	0	1
55772	2	74	2	4	1	3	2.42	2	170	52	29.87	2	70.3	153.4	101.3	5.5	NA	NA	0	0	0	3.6	36	83	4.61	178	2.01	51	1.32	149	3.85	2.921568627	2.916666667	13.3	200	5.17	5.9	350.9	1	3
55780	2	61	2	3	1	1	1.09	2	136	52	31.15	3	76.2	156.4	104.9	5.8	111	6.162	1	0	1	4	40	101	5.61	362	4.087	36	0.93	161	4.16	4.472222222	4.47311828	13.7	197	5.09	4.6	273.6	1	4
55784	1	62	2	2	3	1	1.59	2	140	84	29.17	2	83.5	169.2	111	5.4	NA	NA	1	0	1	4.6	46	117	6.49	470	5.306	45	1.16	246	6.37	5.466666667	5.49137931	14.5	291	7.53	7.4	440.2	0	4
55796	2	72	2	4	3	1	5	3	168	72	29.26	2	67.7	152.1	91.5	6.1	NA	NA	1	0	1	4.4	44	89	4.94	69	0.779	65	1.68	119	3.08	1.830769231	1.833333333	12.2	184	4.76	3.8	226	0	1
55797	1	43	1	3	3	1	5	3	132	80	32.51	3	104.5	179.3	105.6	5.5	NA	NA	1	0	1	4.2	42	101	5.61	255	2.879	37	0.96	141	3.64	3.810810811	3.791666667	13.9	178	4.6	5.2	309.3	0	4
55798	2	80	2	3	2	3	4.62	3	136	64	26.66	2	69.7	161.7	100.4	6.6	122	6.772	0	1	1	4.7	47	119	6.61	88	0.994	40	1.03	135	3.5	3.375	3.398058252	14.7	175	4.53	6.7	398.5	0	3
55801	2	77	2	3	2	3	1.11	2	138	46	28.98	2	74	159.8	95.6	5.9	NA	NA	1	0	1	4.3	43	87	4.83	59	0.666	60	1.55	62	1.6	1.033333333	1.032258065	10.5	122	3.15	7.2	428.3	0	1
55802	2	55	1	4	2	3	1.3	2	122	84	26.45	2	72.8	165.9	89.8	6	NA	NA	1	0	1	4.8	48	97	5.38	135	1.524	58	1.5	163	4.22	2.810344828	2.813333333	13.2	221	5.72	3.9	232	0	3
55812	1	72	2	3	3	1	5	3	138	74	28.03	2	88.2	177.4	99.9	5.8	112	6.217	1	0	1	4.4	44	112	6.22	71	0.802	51	1.32	82	2.12	1.607843137	1.606060606	16.3	133	3.44	6	356.9	1	1
55814	2	73	2	4	1	3	NA	NA	134	72	31.63	3	85.8	164.7	115.2	5.7	NA	NA	1	0	1	3.9	39	107	5.94	73	0.824	56	1.45	151	3.9	2.696428571	2.689655172	13.3	207	5.35	4.9	291.5	1	2
55830	2	67	2	4	2	3	2.13	2	152	62	21.45	1	54.1	158.8	75.9	6.2	NA	NA	1	0	1	4.6	46	109	6.05	48	0.542	81	2.09	119	3.08	1.469135802	1.473684211	13.1	200	5.17	5.9	350.9	0	1
55844	2	52	1	3	2	3	0.42	1	130	72	23.53	1	65.3	166.6	93.5	5	111	6.162	1	0	1	4.4	44	104	5.77	60	0.677	130	3.36	98	2.54	0.753846154	0.755952381	14.6	228	5.9	5.5	327.1	1	1
55847	2	40	1	1	2	3	1.45	2	114	80	21.42	1	53.6	158.2	70.3	4.9	NA	NA	0	0	0	4	40	86	4.77	105	1.185	77	1.99	102	2.64	1.324675325	1.326633166	13.3	179	4.63	3.6	214.1	0	1
55848	2	55	1	4	2	2	4.89	3	134	48	29.08	2	78.3	164.1	95	6.3	NA	NA	1	0	1	4	40	112	6.22	90	1.016	50	1.29	107	2.77	2.14	2.147286822	11.4	157	4.06	4.7	279.6	0	2
55849	1	57	1	3	2	3	3.05	3	134	78	38.57	3	105.4	165.3	129	7	102	5.662	0	1	1	4.5	45	94	5.22	260	2.935	39	1.01	162	4.19	4.153846154	4.148514851	17.5	201	5.2	5.5	327.1	1	4
55853	2	31	1	4	2	2	1.02	2	128	84	41.65	3	136.3	180.9	144.5	5.5	116	6.439	1	0	1	3.7	37	112	6.22	78	0.881	35	0.91	116	2.99	3.314285714	3.285714286	12.4	151	3.9	5.3	315.2	1	3
55855	2	58	1	1	1	3	1.64	2	134	72	32.17	3	76.5	154.2	97	6.7	NA	NA	0	1	1	4.1	41	89	4.94	197	2.224	45	1.16	109	2.82	2.422222222	2.431034483	12.7	154	3.98	4	237.9	0	2
55859	1	49	1	1	1	1	0.51	1	108	82	30.45	3	83.4	165.5	103	5.2	102	5.662	0	0	0	4.4	44	89	4.94	150	1.694	56	1.45	216	5.58	3.857142857	3.848275862	16	272	7.03	5.4	321.2	1	4
55875	1	80	2	3	3	1	2.4	2	162	64	25.16	2	76	173.8	94.9	5.5	NA	NA	0	1	1	4.1	41	138	7.66	120	1.355	31	0.8	89	2.3	2.870967742	2.875	15.2	120	3.1	6.7	398.5	1	3
55877	1	54	1	3	2	1	1.3	2	128	88	33.61	3	116.4	186.1	123	5.7	NA	NA	1	0	1	4.4	44	103	5.72	228	2.574	35	0.91	141	3.64	4.028571429	4	14.9	176	4.55	6.4	380.7	1	4
55880	1	40	1	1	1	3	1.31	2	120	82	25.61	2	72.2	167.9	90.2	5.3	112	6.217	1	0	1	4.5	45	106	5.88	39	0.44	54	1.4	90	2.32	1.666666667	1.657142857	14.3	144	3.72	4.1	243.9	1	1
55884	2	55	1	3	3	1	4.8	3	122	84	30.34	3	82.1	164.5	105.1	5.6	100	5.551	0	0	0	4.4	44	89	4.94	262	2.958	55	1.42	219	5.67	3.981818182	3.992957746	14.6	274	7.09	4.4	261.7	0	4
55887	2	80	2	3	2	3	2.22	2	136	58	26.77	2	69.3	160.9	83.2	5.9	NA	NA	1	0	1	3.7	37	105	5.83	92	1.039	60	1.55	119	3.08	1.983333333	1.987096774	12	179	4.63	5.4	321.2	0	1
55891	1	61	2	4	2	1	1.03	2	164	80	23.73	1	69.3	170.9	84.5	5.6	104	5.773	0	0	0	4	40	95	5.27	125	1.411	59	1.53	210	5.43	3.559322034	3.549019608	14.9	269	6.96	3.8	226	0	3
55892	1	66	2	3	2	1	1.29	2	142	74	31.12	3	77.5	157.8	102.3	5.6	109	6.051	1	0	1	4.2	42	106	5.88	123	1.389	47	1.22	165	4.26	3.510638298	3.491803279	16.2	212	5.48	6.9	410.4	0	3
55896	1	53	1	4	3	1	1.5	2	136	98	25.82	2	93	189.8	100.2	5.4	95	5.273	0	0	0	4.7	47	89	4.94	111	1.253	64	1.66	133	3.43	2.078125	2.06626506	15.2	197	5.09	7.6	452	1	2
55902	2	39	1	4	3	1	1.64	2	136	76	35.32	3	82.9	153.2	97.6	5.2	NA	NA	0	0	0	4.2	42	88	4.88	73	0.824	56	1.45	100	2.58	1.785714286	1.779310345	11.7	156	4.03	5	297.4	0	1
55903	1	47	1	4	2	3	NA	NA	122	84	32.87	3	103.2	177.2	103.5	6.1	111	6.162	1	0	1	4.1	41	107	5.94	149	1.682	38	0.98	256	6.62	6.736842105	6.755102041	14.6	294	7.6	7.4	440.2	1	4
55907	2	57	1	1	1	1	2.26	2	150	70	26.59	2	61.1	151.6	92.5	4.8	99	5.495	0	0	0	4.3	43	88	4.88	124	1.4	54	1.4	174	4.5	3.222222222	3.214285714	15.9	228	5.9	5.4	321.2	0	3
55909	2	54	1	4	3	2	1.24	2	134	72	20.7	1	67.6	180.7	87.5	7.6	115	6.384	0	1	1	4.6	46	108	6	224	2.529	43	1.11	128	3.31	2.976744186	2.981981982	12.3	171	4.42	7.1	422.3	1	3
55913	2	55	1	1	2	1	NA	NA	142	84	26.25	2	59.7	150.8	90.3	6	NA	NA	1	0	1	4.2	42	97	5.38	425	4.798	36	0.93	278	7.19	7.722222222	7.731182796	13.5	314	8.12	5.1	303.3	0	4
55920	1	60	2	4	3	1	1.77	2	140	74	33.85	3	110.4	180.6	115.7	7.8	NA	NA	0	1	1	4.3	43	82	4.55	126	1.423	57	1.47	153	3.96	2.684210526	2.693877551	14.7	210	5.43	5.5	327.1	1	2
55922	1	30	1	4	3	1	5	3	134	80	26.19	2	86.1	181.3	95.9	5.8	101	5.607	1	0	1	4.3	43	101	5.61	75	0.847	42	1.09	142	3.67	3.380952381	3.366972477	14.6	184	4.76	5.3	315.2	0	3
55936	1	39	1	4	3	3	0.24	1	140	88	26.67	2	97.7	191.4	96.1	5.7	99	5.495	1	0	1	4.6	46	98	5.44	243	2.743	40	1.03	280	7.25	7	7.038834951	15	320	8.28	6.1	362.8	0	4
55940	1	32	1	5	2	3	1.5	2	114	84	35.45	3	97.1	165.5	105.3	5.1	NA	NA	1	0	1	4.1	41	104	5.77	723	8.163	30	0.78	247	6.38	8.233333333	8.179487179	15.4	277	7.16	6.8	404.5	0	4
55941	2	70	2	4	2	3	2.31	2	156	72	28.16	2	70.4	158.1	104.5	8.3	242	13.433	0	1	1	3.7	37	237	13.16	206	2.326	96	2.48	163	4.22	1.697916667	1.701612903	13.1	259	6.7	6.4	380.7	1	1
55942	2	25	1	4	3	3	3.77	3	136	84	47.59	3	140.3	171.7	135.3	6.1	89	4.94	1	0	1	3.9	39	86	4.77	64	0.723	54	1.4	129	3.33	2.388888889	2.378571429	13.3	183	4.73	4.4	261.7	0	2
55947	1	75	2	3	2	1	NA	NA	168	68	21.35	1	65.3	174.9	90.5	6.1	98	5.44	1	0	1	4	40	98	5.44	106	1.197	60	1.55	118	3.05	1.966666667	1.967741935	15.4	178	4.6	6	356.9	1	1
55949	2	78	2	3	2	1	2.2	2	176	66	26.88	2	68.9	160.1	100.2	5.5	NA	NA	0	0	0	4.2	42	86	4.77	250	2.823	41	1.06	170	4.4	4.146341463	4.150943396	13.6	211	5.46	4.5	267.7	1	4
55953	1	57	1	3	3	1	5	3	136	88	32.07	3	105.3	181.2	106.2	5.5	100	5.551	0	0	0	4.7	47	93	5.16	199	2.247	47	1.22	187	4.83	3.978723404	3.959016393	16.4	234	6.05	7.7	458	0	4
55960	1	80	2	3	2	1	2.2	2	186	84	28.42	2	92.8	180.7	112.8	5.2	NA	NA	0	0	0	4	40	88	4.88	71	0.802	94	2.43	126	3.26	1.340425532	1.341563786	14.4	220	5.69	5.5	327.1	1	1
55964	2	30	1	3	2	1	5	3	106	84	24.25	1	70.9	171	84.6	4.8	NA	NA	0	0	0	4.7	47	87	4.83	64	0.723	71	1.84	140	3.62	1.971830986	1.967391304	13.8	211	5.46	5.7	339	0	1
55965	2	63	2	4	3	2	1.62	2	130	80	25.63	2	73.2	169	94.5	6	146	8.104	0	1	1	4.9	49	141	7.83	108	1.219	41	1.06	182	4.71	4.43902439	4.443396226	13.7	223	5.77	5.6	333.1	0	4
55967	1	41	1	2	1	1	1.74	2	120	90	28.34	2	87	175.2	97.4	5.2	104	5.773	0	0	0	4.7	47	100	5.55	56	0.632	66	1.71	131	3.38	1.984848485	1.976608187	15.6	197	5.09	4.9	291.5	0	1
55973	1	35	1	4	3	2	3.42	3	140	100	41.31	3	147.1	188.7	131.7	5	NA	NA	1	0	1	4.4	44	111	6.16	302	3.41	46	1.19	190	4.91	4.130434783	4.12605042	15.5	236	6.1	7.2	428.3	0	4
55974	1	62	2	1	1	1	NA	NA	132	72	36.56	3	95.7	161.8	118	6.3	132	7.327	0	1	1	4.2	42	122	6.77	145	1.637	41	1.06	152	3.93	3.707317073	3.70754717	15.1	193	4.99	5.9	350.9	1	3
55980	1	55	1	3	2	3	4.46	3	128	80	31.64	3	102.4	179.9	117.1	6.3	NA	NA	1	0	1	4.5	45	94	5.22	157	1.773	45	1.16	165	4.27	3.666666667	3.681034483	16.5	210	5.43	6	356.9	1	3
55993	2	73	2	3	3	1	4.26	3	132	56	22.48	1	65.9	171.2	89.1	5.5	102	5.662	0	0	0	4.4	44	96	5.33	235	2.653	48	1.24	178	4.6	3.708333333	3.709677419	15.6	226	5.84	6.5	386.6	0	3
55996	2	43	1	1	1	1	1.36	2	128	80	26.65	2	59.8	149.8	92.2	5.4	106	5.884	0	0	0	4.1	41	92	5.11	162	1.829	36	0.93	171	4.42	4.75	4.752688172	13.7	207	5.35	3.7	220.1	0	4
55998	2	80	2	3	3	3	1.75	2	152	52	22.4	1	48.4	147	85	5.8	83	4.607	1	0	1	4.2	42	80	4.44	82	0.926	67	1.73	100	2.59	1.492537313	1.497109827	11.1	167	4.32	3.8	226	0	1
56013	2	58	1	4	1	2	2.27	2	106	86	46.25	3	115.9	158.3	NA	6.2	99	5.495	1	0	1	3.6	36	95	5.27	216	2.439	30	0.78	153	3.95	5.1	5.064102564	11.4	183	4.73	9.1	541.3	0	4
56025	2	80	2	3	3	3	3.51	3	170	76	24.38	1	62.5	160.1	89.5	5.4	NA	NA	0	0	0	4.3	43	86	4.77	103	1.163	62	1.6	132	3.42	2.129032258	2.1375	13.6	194	5.02	3.5	208.2	1	2
56028	1	52	1	1	1	1	0.82	1	158	76	32.16	3	91.1	168.3	110.3	7.2	NA	NA	0	1	1	4.2	42	215	11.93	533	6.018	30	0.78	157	4.06	5.233333333	5.205128205	14.4	187	4.84	5.3	315.2	1	4
56029	2	80	2	3	3	1	3.91	3	134	82	24.36	1	58	154.3	78.6	4.9	NA	NA	1	0	1	4.3	43	101	5.61	78	0.881	86	2.22	90	2.33	1.046511628	1.04954955	13.9	176	4.55	5.6	333.1	0	1
56035	1	55	1	4	3	1	0.86	1	158	92	22.78	1	83	190.9	92	5.1	NA	NA	0	0	0	4.4	44	80	4.44	112	1.264	75	1.94	208	5.38	2.773333333	2.773195876	15	283	7.32	6.9	410.4	0	2
56041	2	62	2	3	3	1	2.4	2	140	66	31.45	3	91.1	170.2	109.2	5.2	NA	NA	0	0	0	3.9	39	70	3.89	204	2.303	44	1.14	156	4.03	3.545454545	3.535087719	13.9	200	5.17	5.5	327.1	1	3
56042	2	71	2	3	2	1	3.09	3	170	86	17.77	1	45.2	159.5	67.6	5.4	NA	NA	0	0	0	3.9	39	83	4.61	75	0.847	89	2.3	92	2.38	1.033707865	1.034782609	12.7	181	4.68	4.9	291.5	1	1
56052	1	47	1	5	2	3	1.75	2	130	84	21.54	1	62.1	169.8	79.4	5.3	90	4.996	0	0	0	4.4	44	85	4.72	758	8.558	36	0.93	281	7.27	7.805555556	7.817204301	15.6	317	8.2	7.4	440.2	1	4
56053	1	32	1	3	3	2	5	3	130	84	24.75	1	83.7	183.9	94.9	5.4	83	4.607	0	0	0	4.6	46	80	4.44	145	1.637	55	1.42	171	4.42	3.109090909	3.112676056	15.5	226	5.84	6.7	398.5	0	3
56058	2	48	1	4	1	3	1.09	2	146	80	46.05	3	115.4	158.3	124.6	5.5	99	5.495	0	1	1	3.7	37	153	8.49	67	0.756	44	1.14	132	3.41	3	2.99122807	13.4	176	4.55	6.1	362.8	1	3
56060	1	80	2	3	1	3	1.69	2	166	64	27.35	2	72.5	162.8	108.6	5.2	99	5.495	0	0	0	3.7	37	87	4.83	203	2.292	27	0.7	123	3.18	4.555555556	4.542857143	12.5	150	3.88	7.3	434.2	1	4
56066	1	60	2	4	1	1	1.69	2	166	90	23.2	1	70.8	174.7	95.4	5.4	104	5.773	0	0	0	4	40	99	5.5	112	1.264	40	1.03	140	3.62	3.5	3.514563107	15	180	4.65	5.4	321.2	0	3
56067	1	80	2	1	1	3	0.33	1	142	58	31.28	3	90.4	170	121.3	7	NA	NA	0	1	1	3.8	38	158	8.77	483	5.453	44	1.14	173	4.47	3.931818182	3.921052632	13	217	5.61	7.3	434.2	0	4
56078	2	43	1	1	1	3	1.31	2	132	64	33.57	3	82	156.3	96	5.7	98	5.44	1	0	1	4.1	41	96	5.33	149	1.682	44	1.14	140	3.62	3.181818182	3.175438596	12.7	184	4.76	4.9	291.5	1	3
56082	1	69	2	1	1	1	1.94	2	136	62	29.76	2	85.9	169.9	109.7	6.1	NA	NA	1	0	1	4.2	42	97	5.38	170	1.919	37	0.96	141	3.64	3.810810811	3.791666667	13.8	178	4.6	8.9	529.4	1	4
56088	2	40	1	2	3	2	4.12	3	136	72	39.02	3	103.3	162.7	125.4	6.7	127	7.05	0	1	1	3.5	35	124	6.88	117	1.321	47	1.22	132	3.41	2.808510638	2.795081967	9.1	179	4.63	4.7	279.6	0	3
56096	1	40	1	3	3	1	3.17	3	134	88	34.32	3	131.7	195.9	121	5.3	119	6.606	1	0	1	4.3	43	110	6.11	167	1.885	43	1.11	165	4.27	3.837209302	3.846846847	15.4	208	5.38	9.6	571	0	4
56106	2	48	1	2	1	1	NA	NA	134	60	30.53	3	76.6	158.4	99	5.7	NA	NA	1	0	1	3.8	38	96	5.33	119	1.344	52	1.34	133	3.44	2.557692308	2.567164179	10.4	185	4.78	4.1	243.9	0	2
56107	1	61	2	4	2	3	3.55	3	130	66	19.81	1	73.4	192.5	86.5	5.3	NA	NA	0	0	0	4.3	43	100	5.55	147	1.66	65	1.68	136	3.52	2.092307692	2.095238095	14.5	201	5.2	4.8	285.5	0	2
56116	2	40	1	3	3	1	2.33	2	130	78	37.33	3	93.3	158.1	107	5	98	5.44	0	0	0	4.1	41	90	5	278	3.139	45	1.16	169	4.37	3.755555556	3.767241379	13.3	214	5.53	5	297.4	1	3
56120	2	72	2	3	3	1	5	3	134	70	29.37	2	66	149.9	85.7	5.3	NA	NA	0	0	0	4.4	44	75	4.16	51	0.576	103	2.66	123	3.18	1.194174757	1.195488722	13.9	226	5.84	5.5	327.1	0	1
56123	1	39	1	5	3	3	NA	NA	124	82	20.73	1	62.9	174.2	83.6	5.5	NA	NA	0	0	0	4.5	45	84	4.66	113	1.276	58	1.5	188	4.86	3.24137931	3.24	14.9	246	6.36	4.4	261.7	0	3
56126	2	44	1	5	3	1	1.09	2	126	90	27.66	2	63.4	151.4	92.4	5.5	78	4.33	0	0	0	4.5	45	68	3.77	114	1.287	72	1.86	158	4.09	2.194444444	2.198924731	13.1	230	5.95	4.6	273.6	1	2
56128	2	61	2	3	1	3	2.77	2	144	78	26.2	2	67.4	160.4	103.2	6.8	NA	NA	0	1	1	4.1	41	111	6.16	328	3.703	38	0.98	202	5.23	5.315789474	5.336734694	15.4	240	6.21	5.3	315.2	1	4
56129	1	44	1	1	3	1	1.19	2	130	90	28.61	2	70.6	157.1	94	5.8	NA	NA	0	1	1	3.7	37	134	7.44	374	4.222	34	0.88	141	3.65	4.147058824	4.147727273	14.7	175	4.53	4.3	255.8	0	4
56131	2	59	1	1	2	1	2.18	2	140	72	42.57	3	97.7	151.5	112.4	6.1	NA	NA	1	0	1	3.6	36	110	6.11	151	1.705	49	1.27	104	2.69	2.12244898	2.118110236	14.8	153	3.96	5.3	315.2	0	2
56132	2	34	1	5	3	1	1.72	2	130	84	22.82	1	58.5	160.1	83.9	5.4	NA	NA	0	0	0	4.2	42	82	4.55	185	2.089	62	1.6	89	2.3	1.435483871	1.4375	14.6	151	3.9	4.4	261.7	0	1
56140	1	52	1	2	2	1	3.28	3	146	74	36.8	3	110.4	173.2	120.5	5.4	NA	NA	1	0	1	4.2	42	103	5.72	265	2.992	37	0.96	125	3.23	3.378378378	3.364583333	15.6	162	4.19	4.8	285.5	0	3
56146	2	48	1	3	3	1	1.1	2	140	76	30.59	3	78.2	159.9	101	5.2	90	4.996	0	0	0	3.9	39	87	4.83	59	0.666	76	1.97	131	3.38	1.723684211	1.715736041	13.1	207	5.35	3.8	226	0	1
56160	2	80	2	1	1	3	1.34	2	152	74	27.95	2	68.1	156.1	97.9	5.8	93	5.162	1	0	1	4.5	45	81	4.5	114	1.287	72	1.86	168	4.35	2.333333333	2.338709677	13.1	240	6.21	5.3	315.2	0	2
56163	1	61	2	1	1	1	0.45	1	170	52	27.69	2	74.2	163.7	101	10.1	300	16.653	0	1	1	4.1	41	297	16.49	159	1.795	43	1.11	148	3.83	3.441860465	3.45045045	15.1	191	4.94	5.9	350.9	0	3
56164	2	62	2	5	3	3	0.92	1	144	80	43.54	3	109.1	158.3	111.3	5.6	106	5.884	0	0	0	4.3	43	97	5.38	96	1.084	64	1.66	186	4.81	2.90625	2.897590361	13.1	250	6.47	6.7	398.5	0	3
56167	2	76	2	3	3	3	1.29	2	142	72	39.93	3	98.8	157.3	127.2	5.6	NA	NA	0	0	0	4.2	42	94	5.22	105	1.185	56	1.45	103	2.66	1.839285714	1.834482759	11.6	159	4.11	6.7	398.5	1	1
56176	1	61	2	4	3	3	0.11	1	160	86	22.43	1	67.3	173.2	85.7	5.6	95	5.273	0	0	0	4.3	43	95	5.27	52	0.587	94	2.43	155	4.01	1.64893617	1.650205761	13.5	249	6.44	7.5	446.1	0	1
56180	1	61	2	3	2	3	4.8	3	148	74	25.3	2	70.3	166.7	89.7	5.6	NA	NA	0	0	0	4.5	45	81	4.5	315	3.556	36	0.93	176	4.55	4.888888889	4.892473118	13.4	212	5.48	5.9	350.9	0	4
56188	1	55	1	3	1	1	0.69	1	124	88	28.58	2	82.8	170.2	105.9	5.4	NA	NA	0	0	0	4.7	47	85	4.72	128	1.445	90	2.33	182	4.7	2.022222222	2.017167382	15.6	272	7.03	6.3	374.7	0	2
56191	2	52	1	3	3	1	3.28	3	136	64	25.09	2	73.8	171.5	94.4	5.8	NA	NA	1	0	1	4.4	44	71	3.94	110	1.242	58	1.5	116	3	2	2	10.4	174	4.5	4.6	273.6	0	2
56196	1	71	2	3	3	3	2.31	2	136	60	34.17	3	110.7	180	122.8	5	89	4.94	0	0	0	4.2	42	84	4.66	71	0.802	43	1.11	122	3.16	2.837209302	2.846846847	17.4	165	4.27	5.3	315.2	0	3
56198	2	47	1	3	3	1	2.72	2	130	82	21.28	1	58	165.1	78.8	5.4	74	4.108	0	0	0	4.1	41	68	3.77	61	0.689	69	1.78	146	3.78	2.115942029	2.123595506	12.5	215	5.56	2.9	172.5	0	2
56208	2	22	1	3	3	2	5	3	134	46	19.34	1	51	162.4	73.2	5	NA	NA	1	0	1	4.9	49	120	6.66	58	0.655	59	1.53	121	3.12	2.050847458	2.039215686	13.3	180	4.65	4	237.9	0	2
56212	1	63	2	5	3	1	5	3	134	78	25.07	2	71.6	169	NA	6.2	NA	NA	0	1	1	4.3	43	156	8.66	321	3.624	42	1.09	159	4.11	3.785714286	3.770642202	13.3	201	5.2	4	237.9	0	3
56219	1	74	2	3	2	1	1.65	2	156	64	30.23	3	91.3	173.8	111.8	5.2	NA	NA	0	0	0	4.1	41	79	4.39	225	2.54	76	1.97	123	3.18	1.618421053	1.614213198	15.1	199	5.15	5.9	350.9	1	1
56220	2	45	1	3	1	1	4.04	3	126	80	33.72	3	87.2	160.8	96.6	6.1	122	6.772	1	0	1	3.4	34	109	6.05	270	3.048	46	1.19	147	3.8	3.195652174	3.193277311	11.8	193	4.99	4	237.9	1	3
56221	1	72	2	5	3	1	0.25	1	168	74	20.65	1	56.3	165.1	73.5	5.4	116	6.439	1	0	1	3.9	39	113	6.27	68	0.768	57	1.47	101	2.62	1.771929825	1.782312925	14.9	158	4.09	6.2	368.8	1	1
56240	1	53	1	3	3	3	5	3	148	90	29.18	2	93.7	179.2	103	5.4	NA	NA	0	0	0	4.5	45	92	5.11	86	0.971	63	1.63	177	4.58	2.80952381	2.809815951	14.9	240	6.21	7.3	434.2	0	3
56242	2	56	1	3	3	1	NA	NA	142	78	29.79	2	81.8	165.7	102	5.1	NA	NA	1	0	1	4.1	41	115	6.38	141	1.592	31	0.8	124	3.21	4	4.0125	14.3	155	4.01	4.8	285.5	0	4
56245	1	34	1	3	3	3	0.82	1	148	90	28.66	2	90.9	178.1	100.7	6.3	36	1.998	1	0	1	4.3	43	34	1.89	137	1.547	36	0.93	160	4.14	4.444444444	4.451612903	15.4	196	5.07	5.5	327.1	0	4
56248	2	65	2	4	3	3	1.66	2	152	70	31.68	3	77.2	156.1	98.8	9.5	NA	NA	0	1	1	3.7	37	290	16.1	245	2.766	59	1.53	149	3.85	2.525423729	2.516339869	12.4	208	5.38	4.7	279.6	1	2
56254	2	59	1	3	1	3	1.11	2	134	68	21.55	1	51.7	154.9	87.9	9.2	163	9.048	0	1	1	4.6	46	158	8.77	119	1.344	43	1.11	127	3.29	2.953488372	2.963963964	15.1	170	4.4	4.9	291.5	1	3
56258	1	69	2	3	3	1	5	3	134	72	39.39	3	122.3	176.2	128.8	5.7	NA	NA	1	0	1	4.6	46	114	6.33	246	2.777	47	1.22	116	3	2.468085106	2.459016393	15.7	163	4.22	6	356.9	1	2
56262	1	49	1	3	3	3	1.11	2	134	82	NA	NA	NA	NA	NA	7.1	187	10.38	0	1	1	4.1	41	185	10.27	183	2.066	36	0.93	136	3.52	3.777777778	3.784946237	13.7	172	4.45	6.7	398.5	1	3
56264	1	56	1	4	3	3	1.02	2	184	112	25.88	2	77	172.5	90.2	5.8	94	5.218	1	0	1	4.4	44	86	4.77	72	0.813	40	1.03	110	2.85	2.75	2.766990291	15.9	150	3.88	5.9	350.9	1	2
56266	1	51	1	4	1	1	1.81	2	132	84	32.61	3	103.9	178.5	117.4	5.9	NA	NA	1	0	1	4.4	44	84	4.66	37	0.418	62	1.6	82	2.12	1.322580645	1.325	14.5	144	3.72	5.8	345	1	1
56275	1	75	2	3	3	3	5	3	166	58	28.58	2	95.3	182.6	113.4	5.8	119	6.606	1	0	1	4.2	42	110	6.11	56	0.632	67	1.73	115	2.98	1.71641791	1.722543353	12.4	182	4.71	7.2	428.3	1	1
56276	2	65	2	1	1	1	1.2	2	148	52	27.92	2	64	151.4	93.1	6.1	104	5.773	1	0	1	3.7	37	97	5.38	158	1.784	47	1.22	139	3.59	2.957446809	2.942622951	11.4	186	4.81	7	416.4	0	3
56278	1	38	1	3	3	3	1.71	2	136	88	28.47	2	86.6	174.4	95	5.1	NA	NA	0	0	0	4.8	48	86	4.77	161	1.818	45	1.16	215	5.56	4.777777778	4.793103448	15.5	260	6.72	7.2	428.3	1	4
56281	1	21	1	2	1	3	1.13	2	120	80	20.39	1	58.5	169.4	75.3	5	NA	NA	1	0	1	4.6	46	103	5.72	307	3.466	53	1.37	131	3.39	2.471698113	2.474452555	16.8	184	4.76	7	416.4	1	2
56282	1	80	2	3	3	1	4.12	3	220	84	24.62	1	73	172.2	96.2	5.4	104	5.773	0	0	0	4.7	47	100	5.55	93	1.05	82	2.12	142	3.67	1.731707317	1.731132075	15.2	224	5.79	4.6	273.6	0	1
56283	2	66	2	2	1	3	2.25	2	146	66	28.04	2	65.8	153.2	89.1	5.9	107	5.94	1	0	1	4.7	47	98	5.44	166	1.874	58	1.5	217	5.61	3.74137931	3.74	14.9	275	7.11	5.8	345	0	3
56288	1	43	1	1	1	3	1.19	2	150	88	36.57	3	109.7	173.2	120.5	6.3	127	7.05	0	1	1	4	40	132	7.33	212	2.393	31	0.8	123	3.18	3.967741935	3.975	15.1	154	3.98	6.8	404.5	1	4
56291	1	63	2	4	1	3	0.74	1	136	74	23.3	1	72.1	175.9	92	4.7	NA	NA	0	0	0	4	40	75	4.16	97	1.095	58	1.5	75	1.94	1.293103448	1.293333333	8.6	133	3.44	7.2	428.3	1	1
56294	2	38	1	3	3	1	5	3	118	84	27.79	2	66.6	154.8	91.5	5.3	NA	NA	0	0	0	3.9	39	100	5.55	169	1.908	71	1.84	151	3.9	2.126760563	2.119565217	12.9	222	5.74	5.8	345	0	2
56297	2	61	2	1	3	1	5	3	122	82	26.81	2	69.5	161	94.4	5.5	NA	NA	1	0	1	4.5	45	102	5.66	208	2.348	46	1.19	194	5.02	4.217391304	4.218487395	14.6	240	6.21	3.8	226	0	4
56299	2	60	2	4	3	2	3.63	3	136	64	43.03	3	117	164.9	137.2	8.8	NA	NA	0	1	1	4.3	43	124	6.88	121	1.366	51	1.32	146	3.77	2.862745098	2.856060606	11.6	197	5.09	5.9	350.9	0	3
56309	2	80	2	3	3	1	3.09	3	150	58	22.17	1	55.9	158.8	88.3	5.4	113	6.273	1	0	1	4.6	46	106	5.88	185	2.089	79	2.04	168	4.35	2.126582278	2.132352941	14.3	247	6.39	5.9	350.9	0	2
56317	1	47	1	4	3	1	3.85	3	142	82	33.18	3	105.6	178.4	114.1	6.2	NA	NA	1	0	1	4.4	44	108	6	161	1.818	41	1.06	146	3.78	3.56097561	3.566037736	15.9	187	4.84	7.1	422.3	1	3
56319	1	72	2	3	2	1	5	3	134	60	29.07	2	85.5	171.5	106.3	5.8	98	5.44	1	0	1	4.2	42	97	5.38	112	1.264	52	1.34	133	3.44	2.557692308	2.567164179	15.3	185	4.78	4.8	285.5	1	2
56320	1	33	1	3	9	2	0.18	1	156	88	30.77	3	88.3	169.4	103.6	5.5	NA	NA	1	0	1	4.7	47	105	5.83	276	3.116	37	0.96	154	3.98	4.162162162	4.145833333	15.4	191	4.94	3	178.4	0	4
56323	2	53	1	3	2	1	3.28	3	120	86	28.42	2	75.5	163	101.1	5.3	86	4.774	0	0	0	4	40	84	4.66	89	1.005	58	1.5	135	3.49	2.327586207	2.326666667	15.4	193	4.99	4.1	243.9	0	2
56326	2	60	2	4	2	3	3.51	3	118	80	31.13	3	78.7	159	109.7	6	NA	NA	1	0	1	4.4	44	90	5	149	1.682	52	1.34	212	5.49	4.076923077	4.097014925	13	264	6.83	5	297.4	1	4
56328	1	47	1	5	1	1	4.04	3	140	88	28.7	2	87.6	174.7	100	5.4	106	5.884	0	0	0	3.9	39	98	5.44	77	0.869	38	0.98	137	3.55	3.605263158	3.62244898	14.4	175	4.53	7.5	446.1	0	3
56330	1	44	1	1	1	1	0.19	1	144	70	29.27	2	88	173.4	103.1	5.4	NA	NA	0	0	0	4.3	43	83	4.61	164	1.852	42	1.09	158	4.08	3.761904762	3.743119266	15.8	200	5.17	5.4	321.2	1	3
56332	1	36	1	3	1	3	0.3	1	148	86	35.95	3	114.3	178.3	115.8	5.5	98	5.44	0	0	0	4.5	45	94	5.22	336	3.793	32	0.83	168	4.34	5.25	5.228915663	16	200	5.17	6.3	374.7	1	4
56334	1	80	2	3	1	3	4.16	3	158	38	26.64	2	75.1	167.9	106	6.9	NA	NA	0	1	1	4.2	42	117	6.49	174	1.964	59	1.53	119	3.07	2.016949153	2.006535948	14.1	178	4.6	6.3	374.7	0	2
56339	1	55	1	4	3	3	2.75	2	158	62	27.47	2	92.6	183.6	105	7.3	NA	NA	0	1	1	4.7	47	50	2.78	88	0.994	107	2.77	71	1.83	0.663551402	0.660649819	12.6	178	4.6	5.8	345	1	1
56344	2	80	2	1	1	3	1.05	2	146	64	29.6	2	61.2	143.8	101.2	9.3	NA	NA	0	1	1	4	40	294	16.32	331	3.737	69	1.78	218	5.64	3.15942029	3.168539326	13.7	287	7.42	5.4	321.2	0	3
56352	2	71	2	3	1	1	2.68	2	174	92	37.11	3	94.3	159.4	119.6	5.6	NA	NA	0	0	0	4.5	45	87	4.83	172	1.942	62	1.6	136	3.52	2.193548387	2.2	13.2	198	5.12	5.7	339	0	2
56357	2	70	2	4	1	3	0.77	1	136	60	21.12	1	52.2	157.2	78.2	5.9	114	6.328	1	0	1	4	40	107	5.94	80	0.903	84	2.17	114	2.95	1.357142857	1.359447005	14.3	198	5.12	4.4	261.7	0	1
56359	2	46	1	4	1	1	2.75	2	132	82	44.5	3	102.4	151.7	122.1	6.1	NA	NA	1	0	1	4.1	41	95	5.27	211	2.382	61	1.58	145	3.75	2.37704918	2.373417722	13.4	206	5.33	5.2	309.3	1	2
56364	1	60	2	4	2	1	0.95	1	140	58	19.51	1	67.2	185.6	83.2	5.2	NA	NA	0	0	0	2.6	26	87	4.83	26	0.294	41	1.06	75	1.94	1.829268293	1.830188679	10.3	116	3	5.5	327.1	1	1
56377	2	67	2	3	3	1	NA	NA	138	80	29.94	2	83.4	166.9	103.8	5.8	100	5.551	1	0	1	4.2	42	93	5.16	189	2.134	68	1.76	140	3.62	2.058823529	2.056818182	14.1	208	5.38	6.4	380.7	1	2
56380	1	62	2	2	1	1	1.09	2	130	76	35.96	3	112.4	176.8	124	5.7	116	6.439	1	0	1	4.3	43	106	5.88	353	3.985	27	0.7	184	4.76	6.814814815	6.8	13.4	211	5.46	6.6	392.6	1	4
56382	1	69	2	3	2	1	2.64	2	118	84	23.96	1	76	178.1	100.4	6.8	133	7.383	0	1	1	4.5	45	131	7.27	231	2.608	32	0.83	147	3.8	4.59375	4.578313253	14.1	179	4.63	6	356.9	1	4
56389	2	27	1	3	3	1	2.72	2	118	80	24.34	1	65	163.4	86.5	5.2	NA	NA	0	0	0	4.6	46	91	5.05	103	1.163	70	1.81	126	3.26	1.8	1.801104972	12.9	196	5.07	4.4	261.7	0	1
56432	2	64	2	1	1	1	NA	NA	136	64	28.45	2	72.1	159.2	96.1	6.1	103	5.718	1	0	1	4.1	41	106	5.88	204	2.303	37	0.96	182	4.7	4.918918919	4.895833333	13.4	219	5.66	6	356.9	0	4
56434	1	26	1	3	3	1	1.59	2	134	70	40.84	3	132.6	180.2	126.2	5.2	103	5.718	0	0	0	4.5	45	97	5.38	76	0.858	46	1.19	114	2.95	2.47826087	2.478991597	17.6	160	4.14	6.6	392.6	0	2
56436	2	37	1	1	3	3	2.33	2	144	96	23.54	1	58.4	157.5	81.2	5.4	NA	NA	0	0	0	4	40	78	4.33	72	0.813	75	1.94	118	3.05	1.573333333	1.572164948	11	193	4.99	2.3	136.8	0	1
56438	2	52	1	1	2	3	2.46	2	138	90	35.3	3	86.9	156.9	116	6.3	NA	NA	1	0	1	3.9	39	118	6.55	215	2.427	38	0.98	176	4.55	4.631578947	4.642857143	12.9	214	5.53	6.7	398.5	0	4
56439	2	52	1	4	1	2	0.76	1	118	86	38.01	3	102.1	163.9	115.3	6.3	89	4.94	1	0	1	4.1	41	84	4.66	87	0.982	55	1.42	117	3.03	2.127272727	2.133802817	12.3	172	4.45	8	475.8	0	2
56442	2	46	1	3	3	1	1.1	2	128	84	55.04	3	161.7	171.4	160.6	5.1	NA	NA	0	0	0	3.7	37	92	5.11	100	1.129	45	1.16	129	3.34	2.866666667	2.879310345	14.8	174	4.5	6.4	380.7	1	3
56449	1	51	1	4	3	1	NA	NA	124	84	26.87	2	76.2	168.4	92.7	5.6	103	5.718	0	0	0	4.5	45	98	5.44	73	0.824	46	1.19	165	4.27	3.586956522	3.588235294	16.3	211	5.46	7.1	422.3	0	3
56454	2	26	1	3	3	3	1.75	2	118	80	32.81	3	95.5	170.6	107	5.2	NA	NA	0	0	0	4.2	42	84	4.66	112	1.264	43	1.11	108	2.79	2.511627907	2.513513514	13.3	151	3.9	3.7	220.1	0	2
56462	1	42	1	3	3	1	3.99	3	110	80	28.09	2	82.8	171.7	92.4	5	NA	NA	0	0	0	4	40	73	4.05	100	1.129	50	1.29	214	5.54	4.28	4.294573643	15.6	264	6.83	7.7	458	1	4
56466	1	74	2	3	3	3	1.29	2	130	80	33.26	3	112	183.5	119.7	5.2	NA	NA	1	0	1	4.1	41	119	6.61	378	4.268	52	1.34	159	4.12	3.057692308	3.074626866	15	211	5.46	6.9	410.4	1	3
56475	1	66	2	3	3	3	5	3	130	64	35.29	3	106.1	173.4	NA	6.5	NA	NA	0	1	1	4.3	43	89	4.94	373	4.211	28	0.72	159	4.12	5.678571429	5.722222222	15.4	187	4.84	7.5	446.1	1	4
56487	2	51	1	2	1	1	1.64	2	144	72	24.44	1	62.8	160.3	91.7	6.9	NA	NA	0	1	1	3.6	36	160	8.88	152	1.716	39	1.01	82	2.12	2.102564103	2.099009901	13.4	121	3.13	4	237.9	1	2
56494	1	58	1	4	1	3	0.1	1	142	84	24.68	1	74.9	174.2	87	5.7	NA	NA	1	0	1	4.2	42	95	5.27	171	1.931	91	2.35	147	3.8	1.615384615	1.617021277	14.7	238	6.15	7.1	422.3	1	1
56500	1	80	2	3	1	1	0.89	1	164	94	30.12	3	84.4	167.4	104.2	7.1	140	7.771	0	1	1	4.5	45	139	7.72	111	1.253	47	1.22	120	3.1	2.553191489	2.540983607	14.4	167	4.32	7.9	469.9	1	2
56507	1	45	1	3	1	1	3.39	3	128	86	25.61	2	86.7	184	97.2	5	NA	NA	0	0	0	4.3	43	78	4.33	399	4.505	36	0.93	171	4.42	4.75	4.752688172	14.9	207	5.35	4.1	243.9	1	4
56510	1	66	2	1	1	1	NA	NA	132	86	32.11	3	84.8	162.5	109.5	5.9	NA	NA	1	0	1	4.5	45	92	5.11	132	1.49	48	1.24	177	4.58	3.6875	3.693548387	12.5	225	5.82	7.8	463.9	1	3
56514	1	39	1	3	3	3	2.03	2	126	94	33.58	3	114.3	184.5	116	5.3	NA	NA	0	0	0	3.8	38	95	5.27	603	6.808	25	0.65	139	3.59	5.56	5.523076923	18.9	164	4.24	8	475.8	1	4
56515	1	25	1	1	2	1	1.95	2	124	80	41.54	3	122.9	172	122.5	6.4	NA	NA	1	0	1	4.2	42	89	4.94	142	1.603	44	1.14	124	3.2	2.818181818	2.807017544	16.3	168	4.34	8.9	529.4	1	3
56520	1	69	2	5	3	1	4.15	3	136	62	21.36	1	55.3	160.9	84.6	5.8	121	6.717	1	0	1	4.6	46	109	6.05	108	1.219	43	1.11	112	2.9	2.604651163	2.612612613	16.5	155	4.01	7.2	428.3	1	2
56527	2	49	1	4	3	3	5	3	136	70	26.19	2	69	162.3	92.6	5.5	NA	NA	0	0	0	4.5	45	70	3.89	124	1.4	54	1.4	210	5.43	3.888888889	3.878571429	12	264	6.83	4.8	285.5	0	4
56531	1	38	1	1	1	3	NA	NA	124	84	27.18	2	60.9	149.7	89.3	5.6	123	6.828	1	0	1	4.3	43	115	6.38	133	1.502	42	1.09	188	4.86	4.476190476	4.458715596	15.8	230	5.95	5.1	303.3	0	4
56542	1	76	2	1	3	3	4.62	3	144	68	28.74	2	77.3	164	107.1	5.4	NA	NA	1	0	1	3.7	37	112	6.22	210	2.371	62	1.6	126	3.26	2.032258065	2.0375	13.5	188	4.86	7.9	469.9	1	2
56546	1	39	1	3	1	1	3.49	3	126	82	34.39	3	110.8	179.5	112.7	5.6	99	5.495	0	0	0	4.4	44	97	5.38	135	1.524	38	0.98	156	4.04	4.105263158	4.12244898	15	194	5.02	8.1	481.8	0	4
56554	2	53	1	3	3	1	3.98	3	138	94	36.42	3	113.6	176.6	NA	5.8	110	6.106	1	0	1	3.7	37	105	5.83	138	1.558	55	1.42	110	2.85	2	2.007042254	14.4	165	4.27	6.8	404.5	0	2
56561	2	80	2	5	1	3	0.36	1	160	80	27.47	2	65.9	154.9	NA	6	NA	NA	1	0	1	3.8	38	99	5.5	182	2.055	31	0.8	102	2.64	3.290322581	3.3	15.4	133	3.44	6.9	410.4	0	3
56571	2	80	2	3	3	3	1.59	2	170	62	23.67	1	61.9	161.7	80.6	6	NA	NA	1	0	1	3.9	39	107	5.94	92	1.039	98	2.53	174	4.5	1.775510204	1.778656126	13.5	272	7.03	4.1	243.9	0	1
56573	1	74	2	3	2	3	1.29	2	134	50	27.3	2	77.7	168.7	113.6	5.9	95	5.273	1	0	1	4.4	44	89	4.94	127	1.434	79	2.04	165	4.27	2.088607595	2.093137255	16.6	244	6.31	6.7	398.5	1	2
56575	1	30	1	2	2	2	0.45	1	136	62	23.74	1	75.4	178.2	87	5.5	NA	NA	1	0	1	4.8	48	101	5.61	156	1.761	58	1.5	153	3.96	2.637931034	2.64	16.1	211	5.46	6.5	386.6	0	2
56577	2	80	2	3	2	1	3.09	3	140	72	22.92	1	60	161.8	88.2	5.3	95	5.273	0	0	0	4.2	42	91	5.05	96	1.084	46	1.19	75	1.94	1.630434783	1.630252101	11.3	121	3.13	5.1	303.3	0	1
56581	1	77	2	3	3	1	2.4	2	154	62	27.15	2	78.1	169.6	97.1	6.1	NA	NA	1	0	1	4.4	44	97	5.38	91	1.027	74	1.91	107	2.77	1.445945946	1.45026178	14.2	181	4.68	6.9	410.4	0	1
56583	1	63	2	4	2	3	0.82	1	136	74	22.4	1	70.8	177.8	88.8	5.9	NA	NA	1	0	1	3.8	38	94	5.22	147	1.66	34	0.88	110	2.84	3.235294118	3.227272727	14.4	144	3.72	6.3	374.7	1	3
56588	1	80	2	3	3	1	4.46	3	148	64	32.67	3	97.1	172.4	112.3	5.7	NA	NA	1	0	1	4.4	44	80	4.44	174	1.964	65	1.68	181	4.68	2.784615385	2.785714286	17.9	246	6.36	8.1	481.8	0	2
56591	2	80	2	3	3	3	3.69	3	146	66	21.39	1	51.4	155	75.5	5.8	104	5.773	1	0	1	4.5	45	101	5.61	78	0.881	81	2.09	116	3	1.432098765	1.435406699	14.5	197	5.09	3.1	184.4	0	1
56594	2	62	2	2	1	3	NA	NA	146	54	36.26	3	86	154	115.1	5.6	NA	NA	0	0	0	4.1	41	100	5.55	102	1.152	37	0.96	147	3.8	3.972972973	3.958333333	12.9	184	4.76	6.7	398.5	1	4
56599	1	70	2	2	1	1	2.75	2	136	74	31.91	3	102.8	179.5	118.2	9	233	12.934	0	1	1	4.4	44	213	11.82	279	3.15	42	1.09	108	2.79	2.571428571	2.559633028	15.2	150	3.88	6.3	374.7	0	2
56602	2	51	1	4	2	3	1.72	2	134	72	28.62	2	71	157.5	108	5.3	102	5.662	0	0	0	3.6	36	100	5.55	75	0.847	80	2.07	102	2.64	1.275	1.275362319	15.7	182	4.71	8.3	493.7	1	1
56610	2	54	1	1	1	1	5	3	150	84	31.94	3	83.3	161.5	110	5.6	NA	NA	0	0	0	4.5	45	84	4.66	120	1.355	54	1.4	87	2.25	1.611111111	1.607142857	14.1	141	3.65	4.4	261.7	0	1
56615	2	45	1	4	2	3	1.85	2	122	80	25.61	2	74.8	170.9	97.8	5.6	NA	NA	1	0	1	3.8	38	103	5.72	57	0.644	49	1.27	102	2.63	2.081632653	2.070866142	12.7	151	3.9	4.1	243.9	1	2
56618	1	42	1	4	3	1	2.63	2	156	84	29.55	2	98.2	182.3	99.6	5.6	NA	NA	0	0	0	4.4	44	85	4.72	757	8.547	36	0.93	242	6.26	6.722222222	6.731182796	16.5	278	7.19	6.2	368.8	1	4
56623	2	56	1	1	3	1	5	3	134	62	40.71	3	109.1	163.7	129.4	5.9	108	5.995	1	0	1	4	40	98	5.44	150	1.694	60	1.55	193	4.99	3.216666667	3.219354839	14.1	253	6.54	6.3	374.7	1	3
56626	1	37	1	3	2	1	0.86	1	124	80	37.31	3	122.9	181.5	NA	12.4	NA	NA	0	1	1	4.4	44	271	15.04	225	2.54	30	0.78	243	6.28	8.1	8.051282051	16.8	273	7.06	4.5	267.7	0	4
56628	2	57	1	5	3	1	0.93	1	132	100	24.86	1	59.5	154.7	88.8	5.9	109	6.051	1	0	1	4.5	45	102	5.66	88	0.994	68	1.76	128	3.31	1.882352941	1.880681818	13.2	196	5.07	3.8	226	0	1
56634	2	77	2	3	2	3	1.37	2	160	54	28.44	2	64.5	150.6	92	5.4	85	4.718	0	0	0	4.1	41	83	4.61	75	0.847	67	1.73	113	2.92	1.686567164	1.687861272	11.9	180	4.65	4	237.9	0	1
56635	1	62	2	1	3	3	0.78	1	126	80	28.83	2	88.1	174.8	104.2	6	NA	NA	1	0	1	4.2	42	96	5.33	558	6.3	29	0.75	169	4.37	5.827586207	5.826666667	14.5	198	5.12	5.9	350.9	1	4
56636	1	22	1	4	1	1	1.37	2	138	62	28.01	2	98.9	187.9	88.3	5.2	86	4.774	0	0	0	4.4	44	79	4.39	59	0.666	50	1.29	166	4.3	3.32	3.333333333	14.5	216	5.59	5.2	309.3	0	3
56639	1	31	1	1	1	1	0.5	1	124	86	33.36	3	94.5	168.3	107	7	139	7.716	0	1	1	4.6	46	129	7.16	118	1.332	37	0.96	126	3.26	3.405405405	3.395833333	14.8	163	4.22	5.5	327.1	1	3
56646	1	37	1	4	3	1	0.81	1	110	82	28.31	2	86.8	175.1	95.7	6	NA	NA	0	1	1	4.4	44	141	7.83	76	0.858	34	0.88	112	2.9	3.294117647	3.295454545	13.6	146	3.78	4	237.9	0	3
56649	1	74	2	3	1	1	3.6	3	138	62	28.22	2	88.6	177.2	108.4	6.1	NA	NA	1	0	1	4.1	41	95	5.27	263	2.969	48	1.24	87	2.25	1.8125	1.814516129	14.7	135	3.49	4.9	291.5	1	1
56650	2	60	2	1	1	3	0.89	1	166	82	30.2	3	69.5	151.7	103.2	5.5	97	5.384	0	0	0	4.1	41	94	5.22	122	1.377	65	1.68	172	4.45	2.646153846	2.648809524	13.1	237	6.13	4.5	267.7	0	2
56651	1	61	2	4	1	3	0.14	1	130	74	28.7	2	81.2	168.2	100.2	5.6	NA	NA	0	0	0	4.1	41	82	4.55	61	0.689	52	1.34	139	3.6	2.673076923	2.686567164	13.6	191	4.94	6.4	380.7	0	2
56652	1	62	2	1	1	3	0.66	1	142	90	27.47	2	88.1	179.1	106.1	7.2	143	7.938	0	1	1	4.5	45	134	7.44	209	2.36	50	1.29	124	3.21	2.48	2.488372093	14.3	174	4.5	6.1	362.8	1	2
56658	1	38	1	3	3	2	5	3	126	82	26.87	2	79.4	171.9	101.6	4.6	NA	NA	0	0	0	4.7	47	89	4.94	438	4.945	34	0.88	221	5.71	6.5	6.488636364	16.8	255	6.59	4	237.9	0	4
56659	1	53	1	2	2	3	1.37	2	132	96	33.08	3	114.7	186.2	116.5	6.1	107	5.94	1	0	1	4.5	45	101	5.61	214	2.416	41	1.06	215	5.56	5.243902439	5.245283019	17.7	256	6.62	6.9	410.4	1	4
56660	2	45	1	3	3	1	2.49	2	106	82	44.2	3	125.5	168.5	123.2	5.4	98	5.44	0	0	0	4.2	42	93	5.16	121	1.366	48	1.24	195	5.04	4.0625	4.064516129	15.2	243	6.28	5.6	333.1	0	4
56664	1	52	1	4	2	2	0	1	134	74	23.84	1	73.6	175.7	85.9	5.4	NA	NA	0	0	0	4.3	43	87	4.83	638	7.203	37	0.96	213	5.51	5.756756757	5.739583333	14.1	250	6.47	9.3	553.2	1	4
56673	2	50	1	3	1	1	0.86	1	116	84	16.56	1	44.1	163.2	69.2	5.7	NA	NA	1	0	1	4.7	47	84	4.66	103	1.163	43	1.11	186	4.81	4.325581395	4.333333333	15.7	229	5.92	3.3	196.3	1	4
56675	2	50	1	3	3	1	5	3	132	76	24.95	1	67.2	164.1	93.6	5.3	96	5.329	0	0	0	4.2	42	91	5.05	85	0.96	84	2.17	141	3.65	1.678571429	1.68202765	14.9	225	5.82	4.2	249.8	1	1
56683	1	32	1	3	2	1	1.74	2	130	84	25.95	2	101.1	197.4	101.9	5.7	NA	NA	1	0	1	4.5	45	96	5.33	172	1.942	47	1.22	144	3.72	3.063829787	3.049180328	16.3	191	4.94	7.4	440.2	1	3
56689	1	59	1	3	2	1	1	2	130	72	22.09	1	71.8	180.3	86.5	5.6	NA	NA	1	0	1	4.5	45	101	5.61	113	1.276	36	0.93	125	3.23	3.472222222	3.47311828	14.7	161	4.16	3.1	184.4	1	3
56690	1	62	2	3	3	1	1.09	2	134	64	23.69	1	78.2	181.7	102.3	5.6	102	5.662	0	0	0	4.5	45	94	5.22	106	1.197	47	1.22	165	4.26	3.510638298	3.491803279	16.9	212	5.48	4.4	261.7	1	3
56698	1	29	1	1	1	1	NA	NA	150	88	36.5	3	93.1	159.7	112.5	6.2	123	6.828	1	0	1	4.1	41	115	6.38	140	1.581	34	0.88	175	4.52	5.147058824	5.136363636	17	209	5.4	6.8	404.5	0	4
56705	2	31	1	4	3	3	1.09	2	126	90	40.23	3	106.9	163	107.9	5.5	91	5.051	0	0	0	3.9	39	88	4.88	65	0.734	51	1.32	176	4.55	3.450980392	3.446969697	13.6	227	5.87	5.8	345	0	3
56716	1	44	1	3	1	2	0.94	1	130	90	36.22	3	89.4	157.1	112.9	6	NA	NA	1	0	1	4.5	45	94	5.22	214	2.416	48	1.24	174	4.5	3.625	3.629032258	16.3	222	5.74	8.3	493.7	1	3
56717	1	75	2	4	1	1	1.97	2	156	74	21.6	1	63.3	171.2	82.3	5.5	NA	NA	0	0	0	3.9	39	88	4.88	52	0.587	85	2.2	81	2.09	0.952941176	0.95	13.4	166	4.29	4.3	255.8	0	1
56725	1	73	2	3	2	3	0.54	1	164	76	35.88	3	113.3	177.7	126	6.8	91	5.051	0	1	1	3.9	39	89	4.94	233	2.631	40	1.03	184	4.76	4.6	4.621359223	13.3	224	5.79	8.4	499.6	0	4
56727	2	76	2	4	1	1	3.77	3	136	66	21.41	1	52.3	156.3	85.5	5.7	NA	NA	1	0	1	4.4	44	82	4.55	88	0.994	82	2.12	156	4.03	1.902439024	1.900943396	7	238	6.15	4	237.9	0	1
56734	2	73	2	2	1	3	NA	NA	142	72	30.79	3	65.9	146.3	99.9	5.4	99	5.495	0	0	0	4.2	42	95	5.27	123	1.389	39	1.01	112	2.89	2.871794872	2.861386139	13	151	3.9	6.1	362.8	0	3
56739	1	76	2	4	2	3	3.51	3	136	74	23.89	1	68	168.7	91.3	5.1	NA	NA	0	0	0	4.2	42	78	4.33	46	0.519	89	2.3	100	2.59	1.123595506	1.126086957	14.3	189	4.89	5.6	333.1	0	1
56740	2	56	1	1	1	3	0.66	1	156	70	35.97	3	75	144.4	102.6	6	NA	NA	1	0	1	4	40	93	5.16	140	1.581	51	1.32	143	3.7	2.803921569	2.803030303	13.5	194	5.02	4.8	285.5	1	3
56751	1	47	1	2	3	1	5	3	134	86	32.41	3	89.3	166	103	5.2	105	5.829	1	0	1	4.6	46	101	5.61	116	1.31	51	1.32	179	4.63	3.509803922	3.507575758	16	230	5.95	5.9	350.9	1	3
56753	1	61	2	3	3	1	2.62	2	140	80	38.97	3	121	176.2	120.8	5.5	NA	NA	0	0	0	4.5	45	86	4.77	264	2.981	41	1.06	152	3.93	3.707317073	3.70754717	16.2	193	4.99	5.7	339	1	3
56762	1	36	1	3	3	1	0.91	1	126	92	24.79	1	70.9	169.1	91.8	5.1	NA	NA	0	0	0	4.6	46	100	5.55	365	4.121	39	1.01	183	4.73	4.692307692	4.683168317	15.4	222	5.74	5.8	345	1	4
56763	1	61	2	1	1	1	NA	NA	148	76	33.83	3	91.1	164.1	112.2	5.5	NA	NA	0	0	0	4.3	43	71	3.94	229	2.585	48	1.24	187	4.84	3.895833333	3.903225806	14.2	235	6.08	5.2	309.3	0	4
56764	2	78	2	4	1	3	0.75	1	140	68	25.91	2	59.7	151.8	97.9	6	100	5.551	1	0	1	3.8	38	94	5.22	143	1.614	70	1.81	138	3.57	1.971428571	1.972375691	8.1	208	5.38	7.7	458	0	1
56766	2	75	2	3	2	1	2.61	2	168	58	37.48	3	91.2	156	117.5	7.6	167	9.27	0	1	1	4.1	41	160	8.88	136	1.535	66	1.71	146	3.77	2.212121212	2.204678363	14	212	5.48	4.4	261.7	1	2
56769	1	55	1	1	1	1	1.36	2	136	78	29.31	2	86.2	171.5	104.4	6.2	NA	NA	1	0	1	4.1	41	126	6.99	199	2.247	45	1.16	195	5.05	4.333333333	4.353448276	15.6	240	6.21	5.2	309.3	1	4
56784	1	72	2	3	3	1	5	3	136	60	31.11	3	97.8	177.3	119.1	5.4	115	6.384	1	0	1	4.6	46	110	6.11	57	0.644	74	1.91	100	2.59	1.351351351	1.356020942	16.3	174	4.5	6.2	368.8	1	1
56789	1	80	2	3	3	1	2.75	2	176	90	28.61	2	76.2	163.2	102.6	7.6	NA	NA	0	1	1	4.5	45	132	7.33	249	2.811	52	1.34	219	5.67	4.211538462	4.231343284	13.7	271	7.01	5	297.4	0	4
56791	1	56	1	4	2	2	1.02	2	132	74	30.02	3	103.4	185.6	112.4	5.8	108	5.995	1	0	1	4.3	43	102	5.66	84	0.948	53	1.37	134	3.47	2.528301887	2.532846715	14.7	187	4.84	5.4	321.2	0	2
56798	1	70	2	3	2	1	1.92	2	138	68	45.65	3	131.3	169.6	138.3	6	112	6.217	1	0	1	4	40	108	6	100	1.129	43	1.11	167	4.32	3.88372093	3.891891892	14.5	210	5.43	6.8	404.5	0	4
56809	2	52	1	4	3	2	3.55	3	126	80	36.59	3	100.7	165.9	120.7	5.8	NA	NA	1	0	1	4.5	45	100	5.55	211	2.382	56	1.45	227	5.87	4.053571429	4.048275862	13.7	283	7.32	4.9	291.5	0	4
56812	1	80	2	3	1	1	1.03	2	136	60	33.38	3	94.9	168.6	119.5	5.8	110	6.106	1	0	1	3.7	37	107	5.94	128	1.445	27	0.7	93	2.4	3.444444444	3.428571429	12.2	120	3.1	7.9	469.9	1	3
56816	1	56	1	4	1	2	4.12	3	170	86	27.77	2	87.2	177.2	99.9	5.7	88	4.885	1	0	1	4.2	42	84	4.66	29	0.327	43	1.11	106	2.74	2.465116279	2.468468468	13.7	149	3.85	5.5	327.1	0	2
56820	2	29	1	1	2	1	0.42	1	146	90	20.63	1	60.6	171.4	81.6	5.2	NA	NA	0	0	0	4.2	42	62	3.44	82	0.926	82	2.12	126	3.26	1.536585366	1.537735849	11.8	208	5.38	3.1	184.4	1	1
56824	1	66	2	4	3	3	5	3	134	80	33.76	3	112.8	182.8	122.9	6.3	177	9.825	0	1	1	4.4	44	170	9.44	103	1.163	42	1.09	91	2.35	2.166666667	2.155963303	14.3	133	3.44	6.1	362.8	1	2
56827	1	53	1	2	1	1	0.88	1	142	74	40.4	3	130.6	179.8	126.1	10.4	192	10.658	0	1	1	3.1	31	183	10.16	258	2.913	50	1.29	158	4.09	3.16	3.170542636	14.1	208	5.38	7.9	469.9	1	3
56830	2	71	2	3	3	1	4.12	3	132	44	35.21	3	95.5	164.7	110.5	5.9	NA	NA	1	0	1	4.3	43	124	6.88	189	2.134	68	1.76	157	4.06	2.308823529	2.306818182	13.7	225	5.82	4.6	273.6	0	2
56835	2	60	2	4	2	3	1.51	2	126	84	28.76	2	69.8	155.8	97	6	104	5.773	1	0	1	4	40	98	5.44	110	1.242	57	1.47	118	3.06	2.070175439	2.081632653	14.5	175	4.53	7	416.4	1	2
56839	1	56	1	1	1	1	0.62	1	128	90	29.46	2	75.9	160.5	103.5	5.8	NA	NA	1	0	1	4.1	41	88	4.88	737	8.321	31	0.8	233	6.03	7.516129032	7.5375	13.3	264	6.83	5.9	350.9	1	4
56842	1	21	1	4	3	2	0.69	1	116	80	23.55	1	81.3	185.8	77.9	5.6	NA	NA	0	0	0	4.5	45	79	4.39	36	0.406	94	2.43	94	2.43	1	1	14.5	188	4.86	6.4	380.7	0	1
56846	1	32	1	3	3	1	4.67	3	124	100	33.41	3	98.5	171.7	105.9	5.1	92	5.107	0	0	0	4.4	44	86	4.77	147	1.66	31	0.8	194	5.02	6.258064516	6.275	14.8	225	5.82	7.5	446.1	0	4
56847	2	58	1	3	2	1	1.03	2	138	82	28.94	2	81.4	167.7	101.8	5.6	NA	NA	0	0	0	4	40	96	5.33	155	1.75	49	1.27	169	4.37	3.448979592	3.440944882	13.7	218	5.64	4.7	279.6	0	3
56852	2	44	1	3	3	1	4.92	3	126	80	36.67	3	93.4	159.6	108.6	6.1	NA	NA	0	1	1	4	40	136	7.55	337	3.805	33	0.85	183	4.74	5.545454545	5.576470588	14.6	216	5.59	6.6	392.6	1	4
56862	1	45	1	1	3	1	1.36	2	122	80	28.28	2	82.4	170.7	101	5.2	NA	NA	1	0	1	4.7	47	107	5.94	322	3.635	36	0.93	210	5.43	5.833333333	5.838709677	16.2	246	6.36	5.7	339	1	4
56866	1	46	1	1	1	1	0.93	1	128	94	31.97	3	93.8	171.3	112.4	7.8	239	13.267	0	1	1	4.4	44	220	12.21	92	1.039	46	1.19	171	4.42	3.717391304	3.714285714	14.5	217	5.61	6.7	398.5	0	3
56869	1	80	2	3	1	1	1.17	2	162	68	27.04	2	68.8	159.5	96.5	7.3	70	3.886	0	1	1	3.6	36	66	3.66	155	1.75	33	0.85	191	4.94	5.787878788	5.811764706	13.4	224	5.79	9.9	588.9	1	4
56874	2	39	1	4	3	1	0.86	1	132	88	40.15	3	90.7	150.3	112.7	6.4	NA	NA	1	0	1	4.4	44	91	5.05	232	2.619	40	1.03	177	4.58	4.425	4.446601942	13.7	217	5.61	5	297.4	0	4
56890	1	75	2	3	3	1	4.94	3	142	62	26.22	2	91.4	186.7	108.1	6.1	106	5.884	1	0	1	4.6	46	103	5.72	102	1.152	53	1.37	197	5.1	3.716981132	3.722627737	13.4	250	6.47	4.6	273.6	0	3
56894	2	78	2	3	1	3	3.23	3	176	70	21.21	1	53.7	159.1	NA	5.7	NA	NA	1	0	1	4	40	85	4.72	116	1.31	55	1.42	83	2.15	1.509090909	1.514084507	13.4	138	3.57	4.2	249.8	1	1
56902	1	45	1	3	3	3	0.28	1	130	66	25.11	2	81.9	180.6	96.9	5.5	111	6.162	1	0	1	4.4	44	103	5.72	109	1.231	66	1.71	164	4.24	2.484848485	2.479532164	15.5	230	5.95	5.9	350.9	1	2
56906	2	53	1	3	3	3	0.18	1	148	72	29.61	2	74.3	158.4	92.4	5.6	NA	NA	0	0	0	4.2	42	98	5.44	131	1.479	76	1.97	164	4.24	2.157894737	2.152284264	14.7	240	6.21	4.9	291.5	0	2
56909	2	48	1	3	3	1	5	3	144	92	39.68	3	116.3	171.2	126.2	5	NA	NA	0	0	0	4.1	41	95	5.27	232	2.619	41	1.06	174	4.5	4.243902439	4.245283019	13.4	215	5.56	5.5	327.1	1	4
56916	1	53	1	3	3	1	0.66	1	120	80	36.49	3	117.3	179.3	122.7	6.8	108	5.995	0	1	1	4	40	102	5.66	139	1.569	48	1.24	138	3.57	2.875	2.879032258	15.4	186	4.81	7.8	463.9	0	3
56919	1	44	1	3	3	1	NA	NA	138	90	27.46	2	87.2	178.2	100.7	NA	NA	NA	0	0	0	4.9	49	79	4.39	278	3.139	56	1.45	284	7.34	5.071428571	5.062068966	15	340	8.79	6.4	380.7	1	4
56922	2	80	2	3	1	3	2.31	2	150	76	23.3	1	51.1	148.1	NA	5.9	107	5.94	1	0	1	3.6	36	106	5.88	65	0.734	66	1.71	85	2.19	1.287878788	1.280701754	11.6	151	3.9	7.5	446.1	0	1
56925	2	66	2	3	1	3	2.49	2	184	92	26.4	2	68	160.5	NA	6	NA	NA	1	0	1	4.6	46	83	4.61	170	1.919	52	1.34	91	2.36	1.75	1.76119403	17	143	3.7	5.5	327.1	1	1
56926	2	69	2	3	3	3	0.03	1	150	72	23.36	1	53.2	150.9	NA	5.7	NA	NA	1	0	1	4.4	44	96	5.33	104	1.174	89	2.3	185	4.79	2.078651685	2.082608696	12.2	274	7.09	4.2	249.8	0	2
56927	2	64	2	3	3	1	5	3	144	70	28.04	2	76.9	165.6	103.3	5.7	NA	NA	1	0	1	4.1	41	80	4.44	167	1.885	44	1.14	110	2.84	2.5	2.49122807	14	154	3.98	3.9	232	0	2
56936	1	42	1	1	1	3	1.85	2	130	62	25.65	2	84.5	181.5	95.1	5.5	NA	NA	0	0	0	4.6	46	89	4.94	178	2.01	43	1.11	177	4.58	4.11627907	4.126126126	15	220	5.69	6.5	386.6	1	4
56944	1	28	1	3	1	1	0.53	1	148	54	26.71	2	91.7	185.3	93.6	5.3	94	5.218	0	0	0	4.9	49	92	5.11	61	0.689	62	1.6	135	3.49	2.177419355	2.18125	18.2	197	5.09	6	356.9	1	2
56952	1	78	2	3	3	3	1.85	2	132	76	29.86	2	86.4	170.1	115.1	6.1	NA	NA	1	0	1	4.6	46	88	4.88	145	1.637	58	1.5	127	3.28	2.189655172	2.186666667	15.2	185	4.78	4.1	243.9	1	2
56954	2	75	2	4	3	1	3.09	3	158	76	35.01	3	95.2	164.9	103	7.6	117	6.495	0	1	1	3.7	37	112	6.22	88	0.994	81	2.09	86	2.23	1.061728395	1.066985646	12	167	4.32	5.2	309.3	1	1
56955	2	80	2	3	1	3	3.14	3	134	66	26.78	2	65	155.8	95.5	5.7	101	5.607	1	0	1	3.9	39	101	5.61	202	2.281	34	0.88	176	4.55	5.176470588	5.170454545	14.3	210	5.43	5.2	309.3	0	4
56964	2	74	2	1	1	3	1.04	2	140	52	40.14	3	89.6	149.4	114.1	7	125	6.939	0	1	1	3.8	38	118	6.55	153	1.727	74	1.91	119	3.08	1.608108108	1.612565445	12.7	193	4.99	5.3	315.2	0	1
56969	1	68	2	1	1	3	0.55	1	146	74	31.29	3	88.3	168	110.9	5.7	100	5.551	1	0	1	3.8	38	92	5.11	182	2.055	26	0.67	164	4.24	6.307692308	6.328358209	14.4	190	4.91	8.2	487.7	1	4
56971	1	65	2	3	1	1	1.24	2	136	74	36.38	3	128.3	187.8	124	5.7	NA	NA	1	0	1	4.1	41	99	5.5	123	1.389	46	1.19	183	4.73	3.97826087	3.974789916	14.6	229	5.92	5.7	339	0	4
56978	1	55	1	3	3	1	3.82	3	156	78	27.04	2	81.3	173.4	95	5.5	NA	NA	0	0	0	4.1	41	90	5	134	1.513	54	1.4	133	3.44	2.462962963	2.457142857	15.2	187	4.84	5.2	309.3	1	2
56983	1	39	1	3	2	1	5	3	154	114	27.2	2	89	180.9	97.8	4.6	104	5.773	0	0	0	4.4	44	95	5.27	147	1.66	39	1.01	212	5.48	5.435897436	5.425742574	16.2	251	6.49	4.4	261.7	0	4
56988	2	63	2	3	3	3	2.31	2	162	84	40.47	3	97.1	154.9	132.7	7.3	93	5.162	0	1	1	3.7	37	84	4.66	190	2.145	36	0.93	133	3.44	3.694444444	3.698924731	13.2	169	4.37	6	356.9	0	3
57000	1	61	2	4	1	3	4.16	3	160	80	29.31	2	84.3	169.6	98.5	5.3	100	5.551	0	0	0	4.6	46	89	4.94	76	0.858	108	2.79	121	3.13	1.12037037	1.121863799	15	229	5.92	8.2	487.7	0	1
57002	1	23	1	1	3	1	0.59	1	116	86	30.38	3	87.9	170.1	102.2	5.4	NA	NA	1	0	1	4.5	45	113	6.27	134	1.513	36	0.93	182	4.71	5.055555556	5.064516129	15.8	218	5.64	7.4	440.2	0	4
57007	1	80	2	5	3	1	3.09	3	154	80	25.84	2	78.4	174.2	106.5	6.1	NA	NA	0	1	1	4.4	44	138	7.66	348	3.929	35	0.91	148	3.82	4.228571429	4.197802198	14.1	183	4.73	5.2	309.3	0	4
57009	1	49	1	4	1	1	0.61	1	130	84	34.18	3	90.6	162.8	104	7.3	NA	NA	0	1	1	4.3	43	173	9.6	334	3.771	40	1.03	173	4.48	4.325	4.349514563	13.6	213	5.51	5.3	315.2	0	4
57014	1	64	2	2	1	1	NA	NA	150	74	26.42	2	75.1	168.6	102.7	5.7	105	5.829	1	0	1	4.1	41	101	5.61	127	1.434	37	0.96	178	4.6	4.810810811	4.791666667	15.5	215	5.56	5.7	339	1	4
57022	1	61	2	3	2	1	2.33	2	140	84	23.14	1	72.1	176.5	92.7	5.3	102	5.662	0	0	0	4.6	46	97	5.38	197	2.224	42	1.09	158	4.08	3.761904762	3.743119266	15.2	200	5.17	7.5	446.1	1	3
57023	1	55	1	1	1	1	5	3	196	94	29.84	2	93.6	177.1	NA	7.2	NA	NA	0	1	1	4.3	43	160	8.88	221	2.495	57	1.47	228	5.9	4	4.013605442	14.4	285	7.37	8.6	511.5	1	4
57025	1	64	2	2	1	3	1.66	2	180	110	27.68	2	71.4	160.6	94.5	6.4	NA	NA	1	0	1	5	50	116	6.44	879	9.924	37	0.96	309	7.99	8.351351351	8.322916667	14.1	346	8.95	5.9	350.9	0	4
57028	1	55	1	1	1	3	1.91	2	162	92	34.92	3	101.4	170.4	115.7	8	159	8.826	0	1	1	4.1	41	161	8.94	90	1.016	66	1.71	104	2.69	1.575757576	1.573099415	15.4	170	4.4	6.2	368.8	0	1
57030	1	24	1	2	1	2	0.45	1	130	76	22.54	1	67	172.4	80.8	5	NA	NA	0	0	0	4.9	49	92	5.11	127	1.434	35	0.91	161	4.16	4.6	4.571428571	16.5	196	5.07	6.7	398.5	0	4
57034	2	64	2	5	3	1	1.01	2	158	72	27.66	2	61.4	149	91.7	6.4	97	5.384	1	0	1	4.2	42	96	5.33	198	2.235	59	1.53	183	4.73	3.101694915	3.091503268	14.5	242	6.26	6.3	374.7	1	3
57047	1	68	2	1	1	3	1.8	2	160	76	33.37	3	86.5	161	114.7	6.1	NA	NA	1	0	1	4	40	78	4.33	330	3.726	33	0.85	204	5.28	6.181818182	6.211764706	12.3	237	6.13	7.4	440.2	1	4
57050	1	78	2	2	3	1	4.37	3	148	64	31.74	3	92.5	170.7	115.2	6.3	126	6.994	1	0	1	4.2	42	126	6.99	116	1.31	53	1.37	124	3.21	2.339622642	2.343065693	12.7	177	4.58	8	475.8	1	2
57053	2	64	2	2	1	1	3.3	3	132	80	18.73	1	40.8	147.6	62.4	5.5	NA	NA	0	0	0	4.3	43	95	5.27	124	1.4	62	1.6	173	4.48	2.790322581	2.8	12.9	235	6.08	4.4	261.7	0	2
57056	1	26	1	1	2	2	0.39	1	126	86	33.69	3	92.6	165.8	108.1	5.2	95	5.273	0	0	0	4.6	46	86	4.77	232	2.619	54	1.4	215	5.56	3.981481481	3.971428571	15.6	269	6.96	6.3	374.7	1	4
57063	2	78	2	4	1	3	2.16	2	154	74	30.17	3	78.2	161	100.8	6.1	89	4.94	1	0	1	4.2	42	81	4.5	113	1.276	79	2.04	130	3.36	1.64556962	1.647058824	12.7	209	5.4	6.4	380.7	0	1
57064	1	32	1	2	1	3	NA	NA	118	88	32.45	3	104.8	179.7	109.2	5.3	96	5.329	0	0	0	4.3	43	95	5.27	175	1.976	43	1.11	232	6	5.395348837	5.405405405	15.6	275	7.11	5.3	315.2	1	4
57069	1	48	1	1	1	1	1.38	2	118	80	26.5	2	62.2	153.2	98	5.8	NA	NA	1	0	1	4.1	41	118	6.55	138	1.558	48	1.24	141	3.65	2.9375	2.943548387	14.7	189	4.89	4.9	291.5	0	3
57091	1	72	2	5	1	1	1.01	2	142	68	23.51	1	51.5	148	81.3	5.9	90	4.996	1	0	1	4.2	42	92	5.11	179	2.021	37	0.96	130	3.36	3.513513514	3.5	14.3	167	4.32	5.5	327.1	1	3
57095	1	61	2	1	2	3	3.79	3	136	74	22.6	1	68.1	173.6	89.5	9.9	NA	NA	0	1	1	4.4	44	373	20.71	171	1.931	69	1.78	132	3.42	1.913043478	1.921348315	16.3	201	5.2	3.7	220.1	0	1
57100	1	69	2	4	2	3	NA	NA	144	90	34.94	3	105.9	174.1	120.4	7	171	9.492	0	1	1	4.1	41	164	9.1	269	3.037	43	1.11	145	3.75	3.372093023	3.378378378	15	188	4.86	6.3	374.7	1	3
57106	2	80	2	3	1	1	1.65	2	148	54	30.42	3	77	159.1	96.2	6.1	105	5.829	1	0	1	4.1	41	101	5.61	301	3.398	49	1.27	226	5.84	4.612244898	4.598425197	12.7	275	7.11	6.5	386.6	0	4
57109	2	41	1	5	3	2	0.91	1	114	82	20.02	1	52.1	161.3	77.5	5.4	NA	NA	0	0	0	4.4	44	99	5.5	147	1.66	68	1.76	186	4.81	2.735294118	2.732954545	14.1	254	6.57	6.2	368.8	0	2
57113	1	56	1	2	1	1	4.59	3	122	80	29.8	2	78.5	162.3	98.8	5.5	100	5.551	0	0	0	4.3	43	95	5.27	105	1.185	40	1.03	97	2.51	2.425	2.436893204	15.1	137	3.54	6.3	374.7	1	2
57115	1	22	1	3	3	2	1.85	2	136	68	33.09	3	97.2	171.4	112	4.9	NA	NA	1	0	1	4.6	46	120	6.66	162	1.829	36	0.93	135	3.49	3.75	3.752688172	15	171	4.42	5.4	321.2	0	3
57117	1	32	1	4	3	1	1.54	2	136	68	27.41	2	90.3	181.5	92.2	4.9	NA	NA	0	0	0	4.7	47	80	4.44	273	3.082	54	1.4	185	4.78	3.425925926	3.414285714	14.5	239	6.18	6.3	374.7	1	3
57120	2	65	2	2	1	1	1.72	2	144	70	31.13	3	79.9	160.2	104.8	9.7	246	13.655	0	1	1	4.1	41	244	13.54	77	0.869	82	2.12	147	3.8	1.792682927	1.79245283	13	229	5.92	4.7	279.6	0	1
57122	1	65	2	5	3	3	NA	NA	150	76	19.56	1	49.5	159.1	80.3	5.6	108	5.995	1	0	1	4.2	42	102	5.66	194	2.19	39	1.01	171	4.42	4.384615385	4.376237624	15	210	5.43	6.3	374.7	1	4
57129	1	79	2	3	3	1	2.51	2	132	78	41.63	3	118.9	169	129.4	5.7	NA	NA	1	0	1	4.1	41	113	6.27	108	1.219	65	1.68	126	3.26	1.938461538	1.94047619	14.7	191	4.94	6.7	398.5	0	1
57131	2	47	1	3	3	1	2.17	2	114	80	20.05	1	61.9	175.7	75.6	5.3	91	5.051	0	0	0	4.4	44	86	4.77	79	0.892	61	1.58	130	3.36	2.131147541	2.126582278	13.8	191	4.94	3.9	232	1	2
57136	1	49	1	3	3	3	3.51	3	134	68	30.77	3	111.9	190.7	117	4.9	106	5.884	1	0	1	4.5	45	103	5.72	176	1.987	31	0.8	99	2.56	3.193548387	3.2	14.8	130	3.36	7.6	452	1	3
57142	2	39	1	3	3	1	5	3	130	90	43.48	3	121.7	167.3	118	5.7	100	5.551	1	0	1	4	40	98	5.44	97	1.095	44	1.14	145	3.75	3.295454545	3.289473684	13.2	189	4.89	6.2	368.8	0	3
57145	1	55	1	1	3	3	5	3	168	56	32.61	3	104.5	179	110.7	5.1	NA	NA	0	0	0	4.6	46	87	4.83	672	7.587	33	0.85	225	5.82	6.818181818	6.847058824	14.7	258	6.67	7.4	440.2	0	4
57153	1	27	1	2	1	2	NA	NA	116	80	22.87	1	63.4	166.5	77	5.1	95	5.273	0	0	0	4.4	44	86	4.77	163	1.84	40	1.03	136	3.52	3.4	3.417475728	16.8	176	4.55	6.1	362.8	0	3
57160	1	49	1	2	3	1	1.95	2	118	84	30.94	3	92.7	173.1	105.2	5.5	NA	NA	0	0	0	4.4	44	91	5.05	368	4.155	56	1.45	221	5.71	3.946428571	3.937931034	15.4	277	7.16	8	475.8	1	4
57161	2	80	2	3	3	3	2.35	2	154	84	19.34	1	51.5	163.2	68.6	5.7	NA	NA	1	0	1	4.6	46	92	5.11	78	0.881	83	2.15	69	1.78	0.831325301	0.827906977	14.5	152	3.93	4.6	273.6	1	1
57167	1	26	1	3	1	3	0.78	1	112	82	46.26	3	146.9	178.2	139.5	5.3	93	5.162	0	0	0	4.4	44	90	5	165	1.863	45	1.16	171	4.43	3.8	3.818965517	14.8	216	5.59	7.5	446.1	0	4
57170	2	56	1	3	3	1	2.27	2	150	84	28.85	2	82.5	169.1	99.8	5	108	5.995	0	0	0	4.3	43	57	3.16	42	0.474	87	2.25	113	2.92	1.298850575	1.297777778	13.6	200	5.17	4.6	273.6	1	1
57175	1	49	1	3	3	1	NA	NA	126	82	25.82	2	84.6	181	93.6	5.2	96	5.329	0	0	0	4.6	46	90	5	153	1.727	43	1.11	210	5.43	4.88372093	4.891891892	15.6	253	6.54	6.7	398.5	0	4
57179	2	53	1	2	2	1	0.88	1	170	90	30.54	3	74.9	156.6	96.4	10.8	NA	NA	0	1	1	4.2	42	262	14.54	201	2.269	59	1.53	203	5.25	3.440677966	3.431372549	13.5	262	6.78	3.3	196.3	1	3
57184	1	34	1	3	3	3	5	3	122	90	31.23	3	108.4	186.3	107.4	5	NA	NA	0	0	0	4.6	46	91	5.05	109	1.231	46	1.19	129	3.34	2.804347826	2.806722689	16.2	175	4.53	5.7	339	0	3
57189	2	72	2	3	2	3	3.23	3	140	60	19.13	1	51.7	164.4	72	5.1	NA	NA	1	0	1	5.1	51	102	5.66	112	1.264	90	2.33	171	4.42	1.9	1.896995708	13.9	261	6.75	3.3	196.3	0	1
57193	1	78	2	1	1	1	1.1	2	186	54	26.48	2	70.7	163.4	105.4	5.6	NA	NA	0	1	1	4	40	127	7.05	202	2.281	37	0.96	181	4.68	4.891891892	4.875	15.7	218	5.64	5.9	350.9	0	4
57204	2	56	1	3	2	1	5	3	134	86	36.91	3	96.5	161.7	111.3	5.2	NA	NA	0	0	0	4.4	44	93	5.16	103	1.163	57	1.47	158	4.09	2.771929825	2.782312925	13.4	215	5.56	5	297.4	0	2
57210	2	79	2	4	2	3	2.75	2	166	50	40.77	3	79.8	139.9	97.1	7.5	NA	NA	0	1	1	3.2	32	173	9.6	109	1.231	64	1.66	143	3.69	2.234375	2.222891566	12.8	207	5.35	7	416.4	0	2
57213	2	77	2	3	2	1	1.51	2	168	82	26.69	2	62.8	153.4	91	5.5	NA	NA	0	0	0	4.4	44	90	5	401	4.527	34	0.88	188	4.86	5.529411765	5.522727273	13.7	222	5.74	3.4	202.2	1	4
57215	2	40	1	3	3	3	3.88	3	124	82	24.91	1	77.7	176.6	83.6	5.1	NA	NA	0	0	0	4.4	44	60	3.33	43	0.485	72	1.86	98	2.54	1.361111111	1.365591398	12	170	4.4	4.5	267.7	0	1
57217	2	60	2	3	3	1	2.13	2	130	82	38.2	3	109.5	169.3	127.7	6	106	5.884	1	0	1	4	40	103	5.72	163	1.84	43	1.11	127	3.29	2.953488372	2.963963964	14.1	170	4.4	5.6	333.1	1	3
57222	2	65	2	3	2	1	5	3	146	74	37.1	3	92.5	157.9	107	6.3	NA	NA	1	0	1	4	40	99	5.5	83	0.937	61	1.58	137	3.54	2.245901639	2.240506329	14.1	198	5.12	4.3	255.8	0	2
57223	1	76	2	3	3	3	4.62	3	136	76	23	1	69.3	173.6	88.7	5.4	NA	NA	0	0	0	4.4	44	87	4.83	213	2.405	53	1.37	139	3.6	2.622641509	2.627737226	15.2	192	4.97	6.6	392.6	1	2
57229	2	60	2	5	3	1	5	3	150	82	22.36	1	51.4	151.6	80.2	5.5	101	5.607	0	0	0	4.5	45	99	5.5	158	1.784	50	1.29	206	5.33	4.12	4.131782946	14.5	256	6.62	6.2	368.8	0	4
57238	1	80	2	3	2	2	3.09	3	144	58	33.2	3	83.1	158.2	110.7	5.8	112	6.217	1	0	1	4	40	104	5.77	80	0.903	44	1.14	73	1.89	1.659090909	1.657894737	14.7	117	3.03	7.4	440.2	0	1
57248	2	63	2	5	3	1	5	3	124	80	21.13	1	58.8	166.8	86.4	8.8	NA	NA	0	1	1	4.2	42	249	13.82	273	3.082	57	1.47	286	7.4	5.01754386	5.034013605	14.6	343	8.87	4.8	285.5	1	4
57249	2	68	2	4	3	1	1.75	2	136	72	33.62	3	89	162.7	108	6.2	NA	NA	1	0	1	4.1	41	86	4.77	138	1.558	57	1.47	118	3.06	2.070175439	2.081632653	12.8	175	4.53	5	297.4	1	2
57262	2	38	1	3	3	1	1.31	2	116	84	22.54	1	68.4	174.2	84.9	5	NA	NA	1	0	1	4.2	42	109	6.05	142	1.603	47	1.22	141	3.64	3	2.983606557	14.6	188	4.86	2.9	172.5	0	3
57266	2	45	1	3	1	3	0.55	1	166	104	22.05	1	47.9	147.4	78.5	4.9	NA	NA	0	0	0	4.7	47	80	4.44	102	1.152	62	1.6	154	3.99	2.483870968	2.49375	15.2	216	5.59	4.6	273.6	1	2
57276	2	74	2	3	2	3	1.99	2	134	76	23.43	1	63.4	164.5	82.5	5.5	96	5.329	0	0	0	4.3	43	93	5.16	58	0.655	84	2.17	134	3.47	1.595238095	1.599078341	12	218	5.64	3.4	202.2	0	1
57284	2	53	1	3	3	1	5	3	140	76	25.03	2	66.5	163	92.3	5.8	NA	NA	1	0	1	4.8	48	108	6	555	6.266	43	1.11	241	6.23	5.604651163	5.612612613	13.1	284	7.34	5.8	345	0	4
57293	2	51	1	1	1	3	0.68	1	132	76	36.08	3	82.7	151.4	116	5.4	NA	NA	1	0	1	4.5	45	110	6.11	191	2.156	47	1.22	187	4.83	3.978723404	3.959016393	13.5	234	6.05	6.1	362.8	0	4
57294	1	60	2	3	1	1	NA	NA	150	72	28.6	2	90.4	177.8	104.6	5.2	NA	NA	0	0	0	4.5	45	98	5.44	736	8.309	42	1.09	220	5.69	5.238095238	5.220183486	14	262	6.78	8.2	487.7	1	4
57309	2	66	2	3	2	1	1.51	2	136	70	25.38	2	64.8	159.8	85	5.9	108	5.995	1	0	1	4.5	45	100	5.55	101	1.14	60	1.55	114	2.95	1.9	1.903225806	16	174	4.5	3.8	226	1	1
57316	2	71	2	5	1	3	NA	NA	146	76	32.45	3	73.2	150.2	NA	6.9	149	8.271	0	1	1	3.8	38	142	7.88	184	2.077	40	1.03	157	4.06	3.925	3.941747573	10.2	197	5.09	6.1	362.8	0	4
57330	2	69	2	1	1	2	0.39	1	138	48	35.63	3	85.7	155.1	115	7.4	164	9.104	0	1	1	4	40	161	8.94	94	1.061	40	1.03	129	3.34	3.225	3.242718447	11.8	169	4.37	9	535.3	0	3
57332	2	80	2	4	3	3	1.33	2	136	54	28.63	2	68.7	154.9	95.8	9.2	283	15.709	0	1	1	3.6	36	277	15.38	80	0.903	58	1.5	107	2.77	1.844827586	1.846666667	11.2	165	4.27	6.2	368.8	1	1
57334	2	57	1	4	3	1	1.16	2	156	70	39.62	3	101.3	159.9	117.1	6.2	NA	NA	0	1	1	4.1	41	132	7.33	121	1.366	41	1.06	101	2.61	2.463414634	2.462264151	13.3	142	3.67	7.5	446.1	1	2
57335	2	58	1	1	2	2	2.7	2	188	94	25.4	2	62.3	156.6	95.5	5.3	89	4.94	0	0	0	4	40	84	4.66	93	1.05	75	1.94	156	4.03	2.08	2.077319588	12.6	231	5.97	5.4	321.2	0	2
57343	1	58	1	4	3	1	2.47	2	154	84	37.55	3	110.3	171.4	118.4	7.7	174	9.659	0	1	1	4	40	168	9.33	82	0.926	41	1.06	171	4.42	4.170731707	4.169811321	13.8	212	5.48	4.7	279.6	0	4
57357	2	63	2	4	2	1	4.8	3	100	82	27.4	2	73.7	164	96.5	6.1	NA	NA	1	0	1	4	40	97	5.38	268	3.026	38	0.98	255	6.6	6.710526316	6.734693878	12.9	293	7.58	3.4	202.2	1	4
57364	1	80	2	3	3	1	NA	NA	144	76	25.79	2	80.6	176.8	105.4	6.4	NA	NA	1	0	1	4	40	91	5.05	227	2.563	62	1.6	143	3.7	2.306451613	2.3125	14.9	205	5.3	3.7	220.1	1	2
57367	2	43	1	3	3	1	NA	NA	114	84	26.29	2	62.6	154.3	84.8	5	95	5.273	0	0	0	4	40	91	5.05	89	1.005	67	1.73	137	3.55	2.044776119	2.052023121	12.3	204	5.28	4.4	261.7	0	2
57371	2	69	2	3	1	3	0.66	1	140	56	27.51	2	68.6	157.9	103.2	6.2	103	5.718	1	0	1	3.7	37	101	5.61	373	4.211	28	0.72	239	6.18	8.535714286	8.583333333	15.2	267	6.9	3.6	214.1	1	4
57373	2	61	2	2	2	1	5	3	158	92	23.78	1	53	149.3	83	5.4	NA	NA	0	0	0	4.2	42	92	5.11	98	1.106	65	1.68	202	5.22	3.107692308	3.107142857	13.8	267	6.9	3	178.4	0	3
57375	1	39	1	3	3	1	2.33	2	126	86	41.17	3	140.6	184.8	129.2	6.2	122	6.772	1	0	1	4.4	44	113	6.27	134	1.513	33	0.85	150	3.88	4.545454545	4.564705882	15.1	183	4.73	8.1	481.8	0	4
57382	1	61	2	3	2	1	1.58	2	136	78	29.48	2	98.5	182.8	108.1	5.6	104	5.773	0	0	0	4.4	44	97	5.38	75	0.847	56	1.45	100	2.58	1.785714286	1.779310345	13.8	156	4.03	5	297.4	1	1
57396	1	45	1	3	3	1	1.81	2	112	82	37.49	3	137.9	191.8	127.3	5.9	NA	NA	0	1	1	4.1	41	156	8.66	248	2.8	34	0.88	202	5.22	5.941176471	5.931818182	15.2	236	6.1	8.1	481.8	0	4
57400	1	30	1	4	2	3	0.91	1	122	82	28.44	2	87.4	175.3	89.6	5.3	NA	NA	0	0	0	4.2	42	94	5.22	293	3.308	27	0.7	129	3.33	4.777777778	4.757142857	17	156	4.03	5.4	321.2	1	4
57405	1	48	1	3	1	1	1.64	2	142	84	27.48	2	83.5	174.3	NA	5.7	94	5.218	1	0	1	4.1	41	85	4.72	157	1.773	24	0.62	158	4.09	6.583333333	6.596774194	15.2	182	4.71	7.2	428.3	1	4
57411	1	52	1	3	3	2	0.15	1	114	86	27.44	2	89.6	180.7	103	5.3	NA	NA	0	0	0	5.1	51	97	5.38	856	9.664	26	0.67	188	4.86	7.230769231	7.253731343	15.6	214	5.53	6.2	368.8	1	4
57414	2	57	1	4	2	1	1.92	2	128	92	32.01	3	86.3	164.2	92.5	5.6	NA	NA	0	0	0	4	40	84	4.66	124	1.4	44	1.14	189	4.89	4.295454545	4.289473684	13.5	233	6.03	5.4	321.2	0	4
57417	1	72	2	3	3	3	5	3	132	60	29.96	2	94.3	177.4	113	5.4	NA	NA	0	0	0	4.3	43	78	4.33	197	2.224	54	1.4	94	2.43	1.740740741	1.735714286	14	148	3.83	7.5	446.1	0	1
57418	1	69	2	3	3	3	3.69	3	132	34	42.76	3	127.4	172.6	136.6	6.8	NA	NA	0	1	1	4.4	44	169	9.38	262	2.958	40	1.03	78	2.02	1.95	1.961165049	14.6	118	3.05	6.5	386.6	1	1
57422	1	35	1	3	3	3	3	2	132	86	30.44	3	107	187.5	110.4	4.8	NA	NA	0	0	0	5.1	51	93	5.16	97	1.095	45	1.16	115	2.98	2.555555556	2.568965517	15.8	160	4.14	5.6	333.1	1	2
57424	2	30	1	2	1	2	0.98	1	126	86	41.28	3	114.3	166.4	133.5	5.4	NA	NA	1	0	1	4.3	43	102	5.66	104	1.174	51	1.32	153	3.96	3	3	14	204	5.28	5.6	333.1	0	3
57435	2	56	1	4	3	3	5	3	148	92	25.63	2	68.1	163	90.7	5.9	NA	NA	1	0	1	4	40	91	5.05	150	1.694	54	1.4	184	4.75	3.407407407	3.392857143	13.7	238	6.15	3.7	220.1	1	3
57439	1	47	1	3	3	1	4.54	3	154	92	29.47	2	88.7	173.5	108.5	5.3	NA	NA	0	0	0	4.8	48	90	5	133	1.502	51	1.32	169	4.37	3.31372549	3.310606061	15	220	5.69	5.9	350.9	0	3
57441	1	72	2	3	3	1	4.46	3	132	76	41.69	3	137.8	181.8	142	5.2	102	5.662	0	0	0	4.6	46	95	5.27	187	2.111	60	1.55	186	4.81	3.1	3.103225806	17.7	246	6.36	6.5	386.6	1	3
57449	1	77	2	4	1	1	1.1	2	154	84	26.36	2	70.8	163.9	96.7	7.1	143	7.938	0	1	1	4.4	44	132	7.33	174	1.964	48	1.24	165	4.27	3.4375	3.443548387	13.3	213	5.51	4.1	243.9	1	3
57450	1	76	2	3	3	1	3.77	3	134	68	22.36	1	72.6	180.2	91.3	5.9	NA	NA	1	0	1	4.5	45	87	4.83	62	0.7	49	1.27	80	2.07	1.632653061	1.62992126	13.6	129	3.34	7.5	446.1	0	1
57452	1	80	2	3	3	1	5	3	134	74	29.97	2	92.4	175.6	118.1	5.2	NA	NA	0	0	0	3.5	35	88	4.88	87	0.982	46	1.19	109	2.82	2.369565217	2.369747899	12.9	155	4.01	8.3	493.7	1	2
57455	2	21	1	3	2	3	0.75	1	128	88	15.8	1	40.4	159.9	69.8	5.1	NA	NA	1	0	1	4.4	44	120	6.66	149	1.682	44	1.14	118	3.05	2.681818182	2.675438596	11.8	162	4.19	4.4	261.7	1	2
57456	1	54	1	3	1	3	3.14	3	130	82	27.75	2	88.7	178.8	106.1	5.1	NA	NA	0	0	0	4.3	43	78	4.33	78	0.881	34	0.88	118	3.05	3.470588235	3.465909091	15.7	152	3.93	8.5	505.6	1	3
57457	2	77	2	3	3	3	NA	NA	160	54	28.55	2	73.1	160	102	5	86	4.774	0	0	0	4.1	41	82	4.55	118	1.332	55	1.42	188	4.86	3.418181818	3.422535211	14.4	243	6.28	5.7	339	0	3
57460	2	60	2	1	1	2	0.66	1	128	86	33.11	3	66.3	141.5	100	8.9	218	12.101	0	1	1	4.4	44	208	11.55	198	2.235	57	1.47	145	3.75	2.543859649	2.551020408	13.4	202	5.22	4.2	249.8	1	2
57462	1	36	1	3	3	1	NA	NA	128	90	24.28	1	76.4	177.4	92.3	5.4	NA	NA	0	0	0	4.7	47	90	5	546	6.164	32	0.83	180	4.65	5.625	5.602409639	15.8	212	5.48	6	356.9	1	4
57466	1	61	2	3	3	1	5	3	158	88	32.03	3	93.1	170.5	109.4	5.3	NA	NA	0	0	0	4.4	44	74	4.11	114	1.287	36	0.93	150	3.88	4.166666667	4.172043011	16	186	4.81	4.8	285.5	0	4
57471	1	57	1	3	3	3	0	1	128	84	30.4	3	99.7	181.1	111.6	5.3	105	5.829	1	0	1	4.4	44	102	5.66	140	1.581	34	0.88	167	4.32	4.911764706	4.909090909	15.9	201	5.2	6	356.9	0	4
57472	1	57	1	5	3	1	5	3	140	92	32.1	3	104	180	111	5.7	93	5.162	1	0	1	4.1	41	85	4.72	170	1.919	43	1.11	249	6.44	5.790697674	5.801801802	16.5	292	7.55	7.2	428.3	0	4
57475	1	52	1	1	1	2	0.39	1	128	80	28.13	2	73.1	161.2	94.6	8.7	148	8.215	0	1	1	4.1	41	142	7.88	125	1.411	51	1.32	207	5.35	4.058823529	4.053030303	14.9	258	6.67	5.8	345	0	4
57480	2	41	1	2	3	1	1.77	2	134	80	31.5	3	86.6	165.8	104.6	NA	NA	NA	0	0	0	4.2	42	94	5.22	252	2.845	33	0.85	126	3.26	3.818181818	3.835294118	10.2	159	4.11	4.4	261.7	0	4
57481	1	34	1	3	1	2	1.11	2	128	96	26.06	2	82.1	177.5	96.9	5.8	NA	NA	1	0	1	4.4	44	86	4.77	380	4.29	22	0.57	209	5.4	9.5	9.473684211	16.5	231	5.97	6.6	392.6	1	4
57482	1	53	1	3	2	1	4.85	3	112	84	27.18	2	106	197.5	115.7	5.5	NA	NA	0	0	0	4.3	43	86	4.77	88	0.994	39	1.01	162	4.19	4.153846154	4.148514851	15.7	201	5.2	6.5	386.6	1	4
57489	1	58	1	3	2	1	2.13	2	132	72	28.59	2	84.2	171.6	99.3	6.4	134	7.438	0	1	1	3.9	39	126	6.99	112	1.264	42	1.09	123	3.18	2.928571429	2.917431193	16.3	165	4.27	5.9	350.9	1	3
57492	1	61	2	3	3	1	4.46	3	130	74	26.84	2	83.7	176.6	94.3	5.5	NA	NA	0	0	0	4.8	48	86	4.77	121	1.366	72	1.86	167	4.32	2.319444444	2.322580645	14	239	6.18	4.6	273.6	1	2
57499	2	80	2	3	3	1	2.13	2	140	52	30.17	3	68.7	150.9	108.5	6.6	120	6.661	0	1	1	3.9	39	117	6.49	186	2.1	51	1.32	120	3.1	2.352941176	2.348484848	13.5	171	4.42	5.9	350.9	0	2
57512	2	55	1	1	1	1	1.69	2	140	66	30.83	3	67.8	148.3	99	7.4	107	5.94	0	1	1	4	40	99	5.5	124	1.4	38	0.98	114	2.95	3	3.010204082	12.7	152	3.93	5.9	350.9	0	3
57514	1	24	1	3	3	2	4.08	3	132	70	33.1	3	97	171.2	103	5.7	92	5.107	1	0	1	4.5	45	86	4.77	244	2.755	37	0.96	202	5.22	5.459459459	5.4375	14.9	239	6.18	7.5	446.1	0	4
57531	2	62	2	3	3	3	4.62	3	138	82	27.29	2	75.3	166.1	97.5	4.9	NA	NA	0	0	0	4.3	43	88	4.88	153	1.727	52	1.34	190	4.92	3.653846154	3.671641791	13.7	242	6.26	5.2	309.3	1	3
57532	2	71	2	5	1	1	1.35	2	168	56	28.51	2	66.3	152.5	98.1	6.1	85	4.718	1	0	1	3.8	38	79	4.39	165	1.863	50	1.29	148	3.83	2.96	2.968992248	11.8	198	5.12	7	416.4	0	3
57533	1	73	2	1	2	1	3.5	3	160	70	22.59	1	63.9	168.2	89.9	5.6	NA	NA	0	0	0	4.2	42	93	5.16	170	1.919	29	0.75	109	2.82	3.75862069	3.76	16.6	138	3.57	5	297.4	1	3
57534	1	47	1	1	1	1	2.27	2	132	72	27.81	2	79.9	169.5	102.5	5.2	NA	NA	0	0	0	4.6	46	95	5.27	196	2.213	62	1.6	193	4.99	3.112903226	3.11875	NA	255	6.59	5.7	339	1	3
57536	1	72	2	3	3	1	2.95	2	148	68	25.51	2	78.4	175.3	93.7	5.8	NA	NA	0	1	1	4.3	43	148	8.22	109	1.231	55	1.42	135	3.49	2.454545455	2.457746479	14.9	190	4.91	5.2	309.3	1	2
57541	1	50	1	1	1	1	0.36	1	142	78	24.34	1	66.6	165.4	93.7	5.8	115	6.384	1	0	1	4.6	46	109	6.05	356	4.019	42	1.09	165	4.26	3.928571429	3.908256881	15.7	207	5.35	5.4	321.2	1	4
57545	2	53	1	3	3	3	4.89	3	146	76	26.31	2	71.9	165.3	103.7	5.9	NA	NA	0	1	1	4.4	44	168	9.33	221	2.495	47	1.22	134	3.46	2.85106383	2.836065574	14.6	181	4.68	5.1	303.3	1	3
57552	1	25	1	3	1	1	NA	NA	116	80	24.65	1	72	170.9	94.7	5.1	NA	NA	0	0	0	4.9	49	92	5.11	219	2.473	30	0.78	147	3.8	4.9	4.871794872	18.4	177	4.58	4.7	279.6	1	4
57554	2	60	2	4	3	3	5	3	138	76	28.98	2	81.8	168	99.3	5.4	NA	NA	0	0	0	4.3	43	82	4.55	81	0.914	89	2.3	105	2.72	1.179775281	1.182608696	12.3	194	5.02	4.9	291.5	1	1
57556	2	43	1	3	2	3	0.93	1	128	88	41.19	3	94.8	151.7	115.5	9	120	6.661	0	1	1	3.9	39	113	6.27	88	0.994	39	1.01	156	4.03	4	3.99009901	12.5	195	5.04	4.5	267.7	0	4
57560	1	61	2	1	3	1	4.45	3	144	92	28.12	2	87.7	176.6	105.6	5.7	NA	NA	1	0	1	4.5	45	119	6.61	156	1.761	44	1.14	141	3.64	3.204545455	3.192982456	15.1	185	4.78	8.2	487.7	1	3
57561	1	43	1	4	1	2	1.29	2	152	80	28.97	2	80.9	167.1	96.8	5.8	103	5.718	1	0	1	4.4	44	94	5.22	74	0.835	82	2.12	97	2.51	1.182926829	1.183962264	14.5	179	4.63	5.3	315.2	0	1
57569	1	60	2	4	3	1	5	3	136	78	22	1	66.3	173.6	81.4	6.6	146	8.104	0	1	1	4.3	43	144	7.99	37	0.418	65	1.68	76	1.97	1.169230769	1.172619048	13	141	3.65	5.7	339	0	1
57570	2	67	2	3	3	2	4.62	3	146	62	21.5	1	50.6	153.4	73.2	5.9	89	4.94	1	0	1	4.3	43	83	4.61	107	1.208	76	1.97	183	4.73	2.407894737	2.401015228	12.6	259	6.7	3.9	232	1	2
57571	2	70	2	5	2	3	0.59	1	152	74	20.92	1	46.2	148.6	85	6.3	NA	NA	1	0	1	4.5	45	105	5.83	107	1.208	70	1.81	127	3.28	1.814285714	1.812154696	12.5	197	5.09	4.3	255.8	0	1
57573	2	74	2	5	2	1	1.01	2	156	68	26	2	52.5	142.1	90.8	6.5	114	6.328	0	1	1	4.4	44	109	6.05	183	2.066	59	1.53	152	3.93	2.576271186	2.568627451	14.1	211	5.46	0.4	23.8	1	2
57577	1	52	1	2	3	1	5	3	118	82	26.9	2	83.7	176.4	96.9	5.3	NA	NA	0	0	0	4.2	42	79	4.39	379	4.279	48	1.24	166	4.29	3.458333333	3.459677419	15.6	214	5.53	6.5	386.6	0	3
57584	1	59	1	3	2	3	0.75	1	164	94	33.34	3	115.7	186.3	133.2	5.6	NA	NA	0	0	0	4.1	41	89	4.94	157	1.773	55	1.42	142	3.67	2.581818182	2.584507042	16.3	197	5.09	7.1	422.3	1	2
57587	1	47	1	1	2	1	NA	NA	126	86	31.94	3	95.7	173.1	104	5.8	94	5.218	1	0	1	4.7	47	85	4.72	138	1.558	42	1.09	166	4.29	3.952380952	3.935779817	15.6	208	5.38	6.4	380.7	0	4
57589	1	49	1	3	3	1	5	3	144	74	21.3	1	72.1	184	84.3	5.8	96	5.329	1	0	1	4.4	44	90	5	74	0.835	53	1.37	177	4.58	3.339622642	3.343065693	15	230	5.95	5.2	309.3	0	3
57596	1	77	2	3	3	1	2.73	2	136	60	22.81	1	66.7	171	91.6	5.3	100	5.551	0	0	0	4.4	44	98	5.44	59	0.666	79	2.04	146	3.78	1.848101266	1.852941176	15.1	225	5.82	4.5	267.7	1	1
57597	1	80	2	3	1	1	2.33	2	162	76	30.3	3	81.5	164	NA	8.8	NA	NA	0	1	1	3.4	34	246	13.66	128	1.445	32	0.83	79	2.04	2.46875	2.457831325	13.7	111	2.87	10.1	600.7	1	2
57599	1	80	2	3	1	1	1.21	2	138	66	31.84	3	97.5	175	117.5	5.9	122	6.772	1	0	1	3.8	38	119	6.61	64	0.723	49	1.27	78	2.01	1.591836735	1.582677165	15.5	127	3.28	5	297.4	1	1
57601	1	41	1	4	3	1	5	3	152	106	32.36	3	100	175.8	102.5	5.4	105	5.829	0	0	0	4.4	44	99	5.5	64	0.723	60	1.55	173	4.48	2.883333333	2.890322581	16.5	233	6.03	5.4	321.2	0	3
57605	2	80	2	2	3	3	0.49	1	168	70	21.03	1	42.7	142.5	85.4	6.1	NA	NA	0	1	1	3.7	37	158	8.77	221	2.495	51	1.32	150	3.88	2.941176471	2.939393939	12.3	201	5.2	6.5	386.6	0	3
57613	2	36	1	1	1	1	1.94	2	116	82	27.56	2	61.6	149.5	91.1	5.9	NA	NA	1	0	1	4	40	100	5.55	137	1.547	40	1.03	142	3.68	3.55	3.572815534	13.1	182	4.71	4.9	291.5	0	3
57623	2	60	2	5	3	1	5	3	148	110	36.58	3	89.7	156.6	107.3	7	NA	NA	0	1	1	4.1	41	126	6.99	180	2.032	50	1.29	176	4.55	3.52	3.527131783	14.3	226	5.84	6	356.9	0	3
57624	2	63	2	4	3	3	5	3	162	74	30.41	3	80.1	162.3	103.2	6.1	116	6.439	1	0	1	4.6	46	107	5.94	78	0.881	67	1.73	202	5.23	3.014925373	3.023121387	14	269	6.96	6	356.9	0	3
57625	2	73	2	4	3	3	1.48	2	136	70	19.01	1	50.2	162.5	79.8	5.7	NA	NA	1	0	1	4	40	83	4.61	65	0.734	75	1.94	83	2.15	1.106666667	1.108247423	13.4	158	4.09	4.2	249.8	1	1
57636	1	80	2	3	2	3	4.43	3	132	60	28.14	2	72.3	160.3	106.5	5.7	NA	NA	1	0	1	4	40	84	4.66	146	1.648	62	1.6	145	3.75	2.338709677	2.34375	13.7	207	5.35	7.4	440.2	1	2
57638	2	57	1	4	2	3	1.32	2	116	80	40.74	3	98.9	155.8	NA	5.7	NA	NA	1	0	1	3.9	39	113	6.27	143	1.614	52	1.34	137	3.55	2.634615385	2.649253731	13.9	189	4.89	3.9	232	1	2
57640	2	72	2	3	3	1	3.09	3	114	88	30.37	3	83.9	166.2	99.4	5.6	NA	NA	0	0	0	4.3	43	94	5.22	169	1.908	62	1.6	166	4.3	2.677419355	2.6875	14.7	228	5.9	3.5	208.2	1	2
57647	1	34	1	4	1	2	1.78	2	116	84	30.48	3	95.7	177.2	114	5.7	99	5.495	1	0	1	4	40	100	5.55	38	0.429	63	1.63	96	2.48	1.523809524	1.521472393	12.9	159	4.11	5.8	345	0	1
57648	1	65	2	3	2	1	5	3	138	56	38.68	3	123.1	178.4	129.7	5.9	NA	NA	0	1	1	3.9	39	177	9.83	365	4.121	32	0.83	115	2.97	3.59375	3.578313253	12.5	147	3.8	6.9	410.4	1	3
57649	1	30	1	3	1	3	4.1	3	132	64	26.22	2	77.3	171.7	92	5.5	NA	NA	0	0	0	4.7	47	76	4.22	126	1.423	50	1.29	164	4.24	3.28	3.286821705	15.6	214	5.53	6	356.9	1	3
57653	1	77	2	3	1	1	4.26	3	134	54	30.95	3	92.1	172.5	111.2	5.8	110	6.106	1	0	1	4.6	46	101	5.61	47	0.531	81	2.09	106	2.75	1.308641975	1.315789474	14.6	187	4.84	4.9	291.5	1	1
57661	1	41	1	3	3	1	5	3	132	104	25.91	2	91	187.4	96.8	5.1	NA	NA	0	0	0	4.6	46	75	4.16	181	2.043	52	1.34	255	6.6	4.903846154	4.925373134	16.1	307	7.94	7.3	434.2	0	4
57667	2	53	1	5	2	1	0.82	1	156	100	29.2	2	66.5	150.9	99.5	5.8	108	5.995	1	0	1	4.3	43	99	5.5	192	2.168	51	1.32	194	5.02	3.803921569	3.803030303	14	245	6.34	4.9	291.5	0	4
57672	2	80	2	3	1	1	2.33	2	168	50	27.54	2	63.8	152.2	94.8	5.3	NA	NA	0	0	0	3.9	39	83	4.61	178	2.01	63	1.63	166	4.29	2.634920635	2.63190184	12.5	229	5.92	3	178.4	0	2
57674	2	44	1	3	3	1	5	3	130	86	29.27	2	70.5	155.2	94	5.7	NA	NA	1	0	1	4.1	41	104	5.77	315	3.556	36	0.93	201	5.2	5.583333333	5.591397849	13.6	237	6.13	4.2	249.8	0	4
57677	1	42	1	4	3	1	1.02	2	148	110	27.7	2	86.4	176.6	91.6	5.7	97	5.384	1	0	1	4.3	43	90	5	122	1.377	33	0.85	153	3.96	4.636363636	4.658823529	14	186	4.81	5.6	333.1	0	4
57681	2	51	1	4	3	3	NA	NA	156	96	32.53	3	87.7	164.2	108.5	6	NA	NA	1	0	1	4.1	41	106	5.88	141	1.592	49	1.27	163	4.21	3.326530612	3.31496063	13.5	212	5.48	4.3	255.8	0	3
57686	2	69	2	3	2	1	1.73	2	124	90	46.36	3	116.9	158.8	129.5	5.6	101	5.607	0	0	0	4	40	96	5.33	142	1.603	49	1.27	146	3.77	2.979591837	2.968503937	14.3	195	5.04	5.3	315.2	0	3
57688	1	79	2	3	2	1	2.26	2	138	44	22.06	1	62.7	168.6	94.8	5.1	NA	NA	1	0	1	3.8	38	106	5.88	148	1.671	37	0.96	143	3.69	3.864864865	3.84375	16.5	180	4.65	5.4	321.2	0	4
57691	1	55	1	4	2	3	3.97	3	138	66	27.05	2	80.3	172.3	100.5	6	NA	NA	1	0	1	4.3	43	80	4.44	165	1.863	37	0.96	143	3.69	3.864864865	3.84375	12.4	180	4.65	10.7	636.4	0	4
57698	2	59	1	3	3	1	5	3	124	80	30.23	3	82.9	165.6	108.7	5.5	NA	NA	1	0	1	4.4	44	104	5.77	108	1.219	69	1.78	154	3.99	2.231884058	2.241573034	14.1	223	5.77	5.2	309.3	0	2
57699	1	80	2	3	2	3	1.02	2	136	64	20.36	1	59.2	170.5	85.7	5.2	101	5.607	0	0	0	4.8	48	96	5.33	78	0.881	55	1.42	69	1.79	1.254545455	1.26056338	11.4	124	3.21	7.6	452	1	1
57701	2	25	1	3	2	3	1.61	2	116	80	32.94	3	101	175.1	114	5.2	NA	NA	0	0	0	4	40	87	4.83	192	2.168	59	1.53	185	4.78	3.13559322	3.124183007	15.3	244	6.31	5.9	350.9	1	3
57704	2	72	2	1	3	3	2.22	2	164	70	21.68	1	50.1	152	73.2	5.7	NA	NA	1	0	1	4.2	42	107	5.94	169	1.908	89	2.3	106	2.74	1.191011236	1.191304348	14.3	195	5.04	3.1	184.4	0	1
57707	2	33	1	1	2	3	0.5	1	118	80	38.42	3	97	158.9	126.4	5.7	102	5.662	1	0	1	3.7	37	95	5.27	289	3.263	30	0.78	172	4.44	5.733333333	5.692307692	15	202	5.22	6.4	380.7	1	4
57713	2	74	2	3	3	3	2.03	2	156	54	52.87	3	120.7	151.1	NA	8.2	NA	NA	0	1	1	3.6	36	154	8.55	138	1.558	49	1.27	124	3.2	2.530612245	2.519685039	12.7	173	4.47	7.8	463.9	1	2
57729	2	58	1	3	3	3	0.85	1	156	62	46.27	3	130.6	168	140.3	5.8	100	5.551	1	0	1	4.6	46	103	5.72	286	3.229	38	0.98	189	4.89	4.973684211	4.989795918	15.2	227	5.87	7.2	428.3	0	4
57732	1	48	1	3	1	1	0.65	1	184	86	27.32	2	82.7	174	98.6	5.6	99	5.495	0	0	0	4.6	46	92	5.11	825	9.314	19	0.49	290	7.5	15.26315789	15.30612245	13.9	309	7.99	5.5	327.1	1	4
57734	1	69	2	4	1	1	1.2	2	134	74	28.52	2	97.4	184.8	104.2	5.5	113	6.273	1	0	1	4.5	45	106	5.88	77	0.869	43	1.11	135	3.49	3.139534884	3.144144144	12.7	178	4.6	7.5	446.1	0	3
57746	2	62	2	1	2	3	0.44	1	134	74	29.19	2	68.7	153.4	95.7	5.7	85	4.718	1	0	1	4.3	43	85	4.72	130	1.468	53	1.37	150	3.88	2.830188679	2.832116788	14	203	5.25	8.6	511.5	0	3
57751	2	36	1	4	3	2	0.66	1	128	80	31.09	3	80.6	161	93.6	5.3	87	4.829	0	0	0	4.2	42	85	4.72	85	0.96	63	1.63	160	4.14	2.53968254	2.539877301	13.5	223	5.77	4.5	267.7	0	2
57753	1	74	2	3	1	1	5	3	130	60	22.83	1	63.6	166.9	89.7	5.8	98	5.44	1	0	1	4.1	41	93	5.16	149	1.682	38	0.98	125	3.24	3.289473684	3.306122449	12.4	163	4.22	5	297.4	1	3
57757	2	62	2	3	3	1	1.03	2	132	52	26.29	2	68.4	161.3	90	5.4	82	4.552	0	0	0	4.5	45	81	4.5	51	0.576	104	2.69	196	5.07	1.884615385	1.884758364	14.3	300	7.76	4	237.9	1	1
57762	2	67	2	4	2	3	1	2	180	70	31.13	3	80.5	160.8	98.8	5.9	86	4.774	1	0	1	4.2	42	81	4.5	114	1.287	63	1.63	157	4.06	2.492063492	2.490797546	12.9	220	5.69	3.5	208.2	0	2
57774	2	45	1	3	2	1	1.81	2	112	82	34.45	3	99.1	169.6	121.5	4.8	92	5.107	0	0	0	4.4	44	90	5	109	1.231	47	1.22	108	2.79	2.29787234	2.286885246	14.5	155	4.01	6.4	380.7	1	2
57775	2	80	2	3	2	3	3.51	3	156	74	32.42	3	85.2	162.1	108	6.5	NA	NA	0	1	1	4	40	182	10.1	54	0.61	69	1.78	76	1.97	1.101449275	1.106741573	12.9	145	3.75	7	416.4	0	1
57777	2	80	2	3	3	1	4.12	3	142	38	19.81	1	49.9	158.7	86.8	5.9	93	5.162	1	0	1	4.1	41	89	4.94	93	1.05	54	1.4	173	4.47	3.203703704	3.192857143	12.9	227	5.87	5.3	315.2	1	3
57785	1	48	1	3	2	3	5	3	132	96	39.63	3	113.6	169.3	125	6.1	137	7.605	0	1	1	3.5	35	125	6.94	160	1.806	34	0.88	115	2.97	3.382352941	3.375	16.9	149	3.85	6.3	374.7	0	3
57786	2	42	1	3	3	3	0.93	1	112	82	29.73	2	68.6	151.9	104.9	5.9	81	4.496	1	0	1	3.7	37	78	4.33	158	1.784	55	1.42	114	2.95	2.072727273	2.077464789	13.9	169	4.37	4.3	255.8	1	2
57788	1	35	1	3	3	3	3	2	130	88	31.18	3	102.7	181.5	103.6	4.3	NA	NA	0	0	0	4.7	47	77	4.27	230	2.597	29	0.75	137	3.54	4.724137931	4.72	14.6	166	4.29	9	535.3	0	4
57794	1	32	1	3	3	2	5	3	116	92	21.31	1	65.5	175.3	85.7	5.3	NA	NA	0	0	0	4.1	41	85	4.72	60	0.677	42	1.09	136	3.51	3.238095238	3.220183486	12.6	178	4.6	4.9	291.5	0	3
57797	2	64	2	3	1	1	1.24	2	138	64	31.64	3	85.2	164.1	104	7	175	9.714	0	1	1	4	40	172	9.55	172	1.942	45	1.16	155	4.01	3.444444444	3.456896552	12.7	200	5.17	4.3	255.8	0	3
57802	1	76	2	3	3	1	2.75	2	130	60	23.48	1	66.6	168.4	90.3	8.9	203	11.269	0	1	1	4.2	42	195	10.82	100	1.129	52	1.34	119	3.08	2.288461538	2.298507463	16.3	171	4.42	4	237.9	0	2
57814	2	56	1	3	3	2	5	3	106	80	19.54	1	57	170.8	80	5.9	NA	NA	1	0	1	4.4	44	106	5.88	79	0.892	78	2.02	164	4.24	2.102564103	2.099009901	13.9	242	6.26	4.2	249.8	0	2
57815	1	53	1	3	2	1	5	3	136	82	25.13	2	75.4	173.2	93.6	5.5	NA	NA	0	0	0	4.4	44	89	4.94	153	1.727	45	1.16	141	3.65	3.133333333	3.146551724	14.4	186	4.81	5.7	339	0	3
57832	2	49	1	1	1	1	NA	NA	138	82	31.43	3	76.5	156	99.6	5.2	92	5.107	0	0	0	4.5	45	89	4.94	118	1.332	54	1.4	156	4.03	2.888888889	2.878571429	13.9	210	5.43	4.8	285.5	0	3
57833	1	42	1	4	2	1	5	3	132	94	35.39	3	115.7	180.8	114.2	5.9	NA	NA	1	0	1	4.3	43	76	4.22	294	3.319	47	1.22	163	4.21	3.468085106	3.450819672	14.8	210	5.43	6.5	386.6	0	3
57839	2	39	1	3	3	3	3.69	3	148	104	31.34	3	75	154.7	91.6	5.3	NA	NA	0	0	0	4	40	96	5.33	183	2.066	42	1.09	157	4.06	3.738095238	3.724770642	15	199	5.15	4.7	279.6	1	3
57843	1	43	1	4	3	3	3.14	3	132	98	35.86	3	94.1	162	111.6	8.3	NA	NA	0	1	1	4.6	46	218	12.1	173	1.953	28	0.72	116	3	4.142857143	4.166666667	15.8	144	3.72	9	535.3	0	4
57845	2	46	1	2	1	2	0.45	1	120	82	36.57	3	99.2	164.7	103	5.8	NA	NA	1	0	1	4.1	41	86	4.77	163	1.84	43	1.11	127	3.29	2.953488372	2.963963964	13.1	170	4.4	4.7	279.6	1	3
57848	1	65	2	2	1	3	0.82	1	142	0	33.37	3	86.4	160.9	108.9	5.5	101	5.607	0	0	0	4.4	44	95	5.27	163	1.84	46	1.19	145	3.75	3.152173913	3.151260504	15	191	4.94	7	416.4	1	3
57855	2	77	2	3	3	3	2.77	2	144	62	30.7	3	75.2	156.5	97.5	6.3	141	7.827	0	1	1	4.1	41	134	7.44	110	1.242	44	1.14	82	2.12	1.863636364	1.859649123	13.8	126	3.26	6	356.9	1	1
57858	2	62	2	3	3	2	2.59	2	134	88	28.15	2	75.9	164.2	112.6	5.5	NA	NA	0	0	0	4.2	42	89	4.94	437	4.934	33	0.85	123	3.18	3.727272727	3.741176471	15.2	156	4.03	5.7	339	0	3
57861	1	25	1	4	3	2	1.36	2	128	82	37.84	3	124.1	181.1	115	5.3	91	5.051	0	0	0	4.2	42	82	4.55	90	1.016	39	1.01	126	3.26	3.230769231	3.227722772	15.1	165	4.27	7.2	428.3	0	3
57869	2	73	2	1	1	2	1.4	2	156	54	23.55	1	59.1	158.4	94.8	8.7	215	11.935	0	1	1	4	40	222	12.32	128	1.445	41	1.06	117	3.03	2.853658537	2.858490566	12.3	158	4.09	4.2	249.8	0	3
57870	2	38	1	5	3	2	4.65	3	124	82	42.72	3	122	169	122.5	6.4	100	5.551	1	0	1	4.1	41	98	5.44	127	1.434	54	1.4	152	3.93	2.814814815	2.807142857	NA	206	5.33	6.1	362.8	0	3
57873	2	60	2	3	2	3	5	3	136	54	34.51	3	95.2	166.1	113.2	7.5	NA	NA	0	1	1	4.6	46	65	3.61	243	2.743	52	1.34	139	3.6	2.673076923	2.686567164	13.7	191	4.94	5.9	350.9	0	2
57877	1	43	1	3	2	1	1.86	2	128	80	29.48	2	112.1	195	112.8	5.7	NA	NA	1	0	1	4.6	46	90	5	234	2.642	41	1.06	149	3.85	3.634146341	3.632075472	14.9	190	4.91	6.6	392.6	1	3
57878	1	49	1	4	2	3	2.27	2	134	74	18.83	1	51.2	164.9	69.5	5.1	NA	NA	0	0	0	5.1	51	82	4.55	241	2.721	64	1.66	182	4.7	2.84375	2.831325301	14.3	246	6.36	3.2	190.3	1	3
57885	2	47	1	3	1	1	NA	NA	106	80	41.37	3	114	166	132.5	6	110	6.106	1	0	1	3.9	39	102	5.66	229	2.585	43	1.11	162	4.19	3.76744186	3.774774775	14.5	205	5.3	6	356.9	0	3
57890	1	77	2	3	3	1	0.82	1	136	54	22.77	1	65.2	169.2	92.6	5.3	87	4.829	0	0	0	3.9	39	85	4.72	93	1.05	41	1.06	145	3.75	3.536585366	3.537735849	14.9	186	4.81	5	297.4	0	3
57894	1	33	1	3	3	1	4.64	3	112	82	32.93	3	102.7	176.6	108.4	5.5	NA	NA	0	0	0	4.5	45	78	4.33	105	1.185	53	1.37	165	4.27	3.113207547	3.116788321	15.4	218	5.64	4.4	261.7	0	3
57895	2	61	2	3	3	1	5	3	130	80	21.4	1	55.2	160.6	75	5.6	NA	NA	0	0	0	4.5	45	75	4.16	94	1.061	74	1.91	119	3.08	1.608108108	1.612565445	12.7	193	4.99	4.5	267.7	0	1
57914	2	79	2	3	3	1	2.4	2	146	64	20.92	1	51.3	156.6	77.1	5.6	100	5.551	0	0	0	4	40	95	5.27	80	0.903	78	2.02	77	1.99	0.987179487	0.985148515	12.5	155	4.01	3.9	232	0	1
57916	1	71	2	4	3	1	3.43	3	152	54	28.82	2	93.6	180.2	106.6	6	NA	NA	1	0	1	4.5	45	86	4.77	164	1.852	46	1.19	135	3.49	2.934782609	2.932773109	15.4	181	4.68	5.8	345	1	3
57917	1	54	1	4	1	2	NA	NA	134	82	25.57	2	73.8	169.9	92	5.8	NA	NA	1	0	1	4.1	41	92	5.11	86	0.971	52	1.34	181	4.69	3.480769231	3.5	13.3	233	6.03	4.1	243.9	1	3
57920	2	66	2	2	1	3	1.11	2	132	58	39.12	3	97.3	157.7	109.6	7.4	NA	NA	0	1	1	3.6	36	138	7.66	115	1.298	64	1.66	83	2.14	1.296875	1.289156627	12.2	147	3.8	4.8	285.5	0	1
57921	1	22	1	3	3	1	1.03	2	122	80	24.71	1	95.5	196.6	88.4	5.4	NA	NA	0	0	0	5	50	79	4.39	105	1.185	48	1.24	111	2.87	2.3125	2.314516129	15.4	159	4.11	5.9	350.9	0	2
57925	2	42	1	1	1	1	1.01	2	136	78	26.51	2	63.7	155	93	5.1	NA	NA	0	0	0	4.4	44	100	5.55	176	1.987	47	1.22	150	3.87	3.191489362	3.172131148	12.9	197	5.09	1.9	113	0	3
57934	2	74	2	3	3	1	5	3	136	78	25.83	2	71.6	166.5	94.3	5.6	98	5.44	0	0	0	4.6	46	87	4.83	145	1.637	71	1.84	124	3.2	1.746478873	1.739130435	14.3	195	5.04	4.3	255.8	1	1
57939	2	71	2	4	1	1	1.97	2	150	72	44.95	3	114.2	159.4	123.3	5.8	NA	NA	1	0	1	3.3	33	76	4.22	130	1.468	48	1.24	187	4.84	3.895833333	3.903225806	12.9	235	6.08	6.6	392.6	0	4
57940	2	66	2	4	3	3	5	3	140	58	35.02	3	98.5	167.7	113	7.5	114	6.328	0	1	1	4.1	41	105	5.83	125	1.411	42	1.09	159	4.11	3.785714286	3.770642202	13.3	201	5.2	6.6	392.6	1	3
57945	2	67	2	3	3	3	5	3	130	70	28.97	2	73.7	159.5	96.5	5.7	NA	NA	1	0	1	4	40	106	5.88	200	2.258	38	0.98	154	3.99	4.052631579	4.071428571	14.4	192	4.97	6.6	392.6	0	4
57948	2	75	2	3	2	1	5	3	134	72	23.1	1	55.5	155	84.7	5.4	106	5.884	1	0	1	4.3	43	101	5.61	93	1.05	61	1.58	250	6.46	4.098360656	4.088607595	13.6	311	8.04	4.4	261.7	0	4
57956	1	80	2	3	3	1	5	3	140	64	32.72	3	77.3	153.7	NA	5.1	NA	NA	1	0	1	4	40	122	6.77	66	0.745	48	1.24	111	2.87	2.3125	2.314516129	12.6	159	4.11	5.4	321.2	0	2
57959	1	80	2	3	3	1	2.75	2	132	64	31.7	3	108.5	185	125.3	6.3	132	7.327	0	1	1	4.6	46	127	7.05	56	0.632	34	0.88	84	2.17	2.470588235	2.465909091	13.9	118	3.05	4.7	279.6	0	2
57963	1	21	1	3	3	2	5	3	130	76	NA	NA	NA	181.7	137.5	4.9	106	5.884	0	0	0	4.4	44	99	5.5	181	2.043	28	0.72	98	2.54	3.5	3.527777778	16.3	126	3.26	7.5	446.1	0	3
57966	1	43	1	4	3	1	5	3	120	80	37.03	3	131.3	188.3	124.4	5.9	NA	NA	1	0	1	4	40	92	5.11	80	0.903	91	2.35	132	3.42	1.450549451	1.455319149	12.5	223	5.77	6.6	392.6	0	1
57978	1	32	1	3	3	2	4.57	3	146	98	30.07	3	92.1	175	101.5	5.2	NA	NA	0	0	0	4.5	45	93	5.16	373	4.211	43	1.11	220	5.69	5.11627907	5.126126126	16.3	263	6.8	7	416.4	1	4
57980	2	80	2	4	2	3	5	3	150	62	15.86	1	39.1	157	NA	5.8	NA	NA	1	0	1	4.2	42	100	5.55	114	1.287	92	2.38	154	3.98	1.673913043	1.672268908	14.3	246	6.36	4.7	279.6	1	1
57981	1	73	2	3	1	1	3.43	3	130	72	26.13	2	82.6	177.8	104	5.2	NA	NA	0	0	0	4.1	41	86	4.77	76	0.858	30	0.78	77	1.99	2.566666667	2.551282051	12.3	107	2.77	4.7	279.6	0	2
57984	1	32	1	4	1	3	1.63	2	138	76	32.59	3	109.5	183.3	111.3	5.7	NA	NA	1	0	1	NA	NA	NA	NA	NA	NA	50	1.29	162	4.19	3.24	3.248062016	14.7	212	5.48	NA	NA	1	3
57987	1	80	2	3	3	1	1.29	2	154	42	24.38	1	70.8	170.4	95.7	5.7	NA	NA	1	0	1	4.3	43	106	5.88	85	0.96	47	1.22	136	3.51	2.893617021	2.87704918	11.4	183	4.73	8	475.8	0	3
57988	2	40	1	3	2	3	0.73	1	120	84	39.55	3	109.9	166.7	122.9	5.5	NA	NA	0	0	0	3.9	39	95	5.27	100	1.129	56	1.45	145	3.75	2.589285714	2.586206897	14.4	201	5.2	3.4	202.2	1	2
57992	2	74	2	3	1	3	0.11	1	170	66	30.45	3	64.9	146	110	6.3	85	4.718	1	0	1	4.5	45	80	4.44	82	0.926	42	1.09	123	3.18	2.928571429	2.917431193	10.9	165	4.27	6.4	380.7	1	3
58000	2	60	2	2	1	3	2.08	2	134	78	29.58	2	63.4	146.4	96	5.5	87	4.829	0	0	0	4.2	42	81	4.5	77	0.869	55	1.42	142	3.67	2.581818182	2.584507042	14.5	197	5.09	6.8	404.5	0	2
58004	1	78	2	3	3	1	1.94	2	150	70	22.62	1	71.9	178.3	89.6	5.7	NA	NA	1	0	1	4.4	44	83	4.61	53	0.598	65	1.68	111	2.87	1.707692308	1.708333333	15.1	176	4.55	3.9	232	1	1
58014	2	62	2	1	1	3	0.02	1	150	62	27.7	2	65.1	153.3	103.8	5.7	NA	NA	1	0	1	4.3	43	84	4.66	157	1.773	34	0.88	155	4.01	4.558823529	4.556818182	14.7	189	4.89	5.3	315.2	1	4
58023	2	48	1	3	3	3	5	3	128	84	21.89	1	58.1	162.9	80.7	5.3	92	5.107	0	0	0	3.9	39	83	4.61	37	0.418	113	2.92	112	2.9	0.991150442	0.993150685	15.2	225	5.82	5.4	321.2	0	1
58025	1	20	1	4	2	2	2.35	2	116	82	23.38	1	70.3	173.4	82.8	5.3	NA	NA	0	0	0	4.5	45	88	4.88	83	0.937	36	0.93	124	3.21	3.444444444	3.451612903	15.5	160	4.14	5.9	350.9	0	3
58027	2	57	1	1	1	1	1.13	2	138	82	28.46	2	73.4	160.6	97.6	7.1	NA	NA	0	1	1	4.3	43	106	5.88	230	2.597	59	1.53	209	5.4	3.542372881	3.529411765	12.6	268	6.93	4.3	255.8	0	3
58030	2	80	2	4	3	3	1.75	2	138	66	28.89	2	69.4	155	100.2	6.7	NA	NA	0	1	1	4.7	47	128	7.11	102	1.152	87	2.25	123	3.18	1.413793103	1.413333333	12.4	210	5.43	5.6	333.1	1	1
58032	2	67	2	3	3	3	NA	NA	166	62	24.56	1	70.4	169.3	92	5.7	NA	NA	1	0	1	4.3	43	93	5.16	262	2.958	35	0.91	168	4.34	4.8	4.769230769	11.9	203	5.25	4.3	255.8	0	4
58035	2	58	1	3	3	1	5	3	138	46	28.37	2	70.1	157.2	95.7	7.2	NA	NA	0	1	1	4.1	41	217	12.05	227	2.563	34	0.88	167	4.32	4.911764706	4.909090909	12.9	201	5.2	4.9	291.5	1	4
58036	2	80	2	4	3	3	1.66	2	146	62	22.84	1	61.5	164.1	88.9	5.6	101	5.607	0	0	0	4.2	42	95	5.27	91	1.027	59	1.53	110	2.84	1.86440678	1.85620915	14.5	169	4.37	7.2	428.3	1	1
58042	2	38	1	3	3	1	1.74	2	126	84	35.08	3	124.4	188.3	113.1	5.2	NA	NA	0	0	0	4.3	43	84	4.66	248	2.8	39	1.01	169	4.37	4.333333333	4.326732673	14.8	208	5.38	4.6	273.6	0	4
58045	1	68	2	1	1	3	2.13	2	130	66	32.62	3	92.4	168.3	110.1	6.7	128	7.105	0	1	1	4.1	41	123	6.83	93	1.05	41	1.06	74	1.91	1.804878049	1.801886792	13.9	115	2.97	7.2	428.3	0	1
58047	2	76	2	3	1	3	4.8	3	134	50	38.66	3	85.6	148.8	118.1	8.3	280	15.543	0	1	1	3.6	36	260	14.43	192	2.168	55	1.42	132	3.42	2.4	2.408450704	14.4	187	4.84	6.7	398.5	1	2
58065	1	28	1	4	2	2	1.34	2	136	52	41.8	3	128	175	128.2	5.3	NA	NA	0	0	0	4.2	42	87	4.83	68	0.768	43	1.11	151	3.91	3.511627907	3.522522523	14.9	194	5.02	6	356.9	0	3
58067	1	37	1	1	1	1	NA	NA	126	82	27.44	2	73.9	164.1	92.9	5.8	NA	NA	1	0	1	4.7	47	91	5.05	158	1.784	42	1.09	187	4.83	4.452380952	4.431192661	15	229	5.92	5.7	339	0	4
58068	1	32	1	3	3	1	2.75	2	124	82	31.99	3	113.9	188.7	111.2	4.9	NA	NA	0	0	0	4.8	48	100	5.55	187	2.111	37	0.96	146	3.77	3.945945946	3.927083333	16	183	4.73	5.1	303.3	0	4
58069	1	62	2	4	3	2	NA	NA	138	76	34.58	3	114.3	181.8	127.3	4.9	NA	NA	0	0	0	4	40	70	3.89	47	0.531	108	2.79	120	3.11	1.111111111	1.114695341	13.3	228	5.9	6.3	374.7	0	1
58071	1	27	1	3	3	1	0.36	1	152	114	29.14	2	100.6	185.8	101.9	5.2	104	5.773	0	0	0	4.5	45	91	5.05	253	2.856	26	0.67	145	3.75	5.576923077	5.597014925	15	171	4.42	7.5	446.1	1	4
58074	2	80	2	3	1	3	2.31	2	144	70	24.79	1	60.8	156.6	98.6	4.9	NA	NA	0	0	0	3.9	39	98	5.44	186	2.1	65	1.68	156	4.04	2.4	2.404761905	14.1	221	5.72	6.3	374.7	0	2
58094	1	50	1	3	3	2	2.77	2	116	90	24.17	1	83.8	186.2	93.6	5.3	94	5.218	0	0	0	3.7	37	90	5	88	0.994	59	1.53	123	3.18	2.084745763	2.078431373	14.9	182	4.71	6.2	368.8	0	2
58106	2	45	1	1	2	3	1.37	2	116	86	30.21	3	90.2	172.8	104.6	5.3	97	5.384	0	0	0	4.3	43	91	5.05	141	1.592	42	1.09	136	3.51	3.238095238	3.220183486	15.7	178	4.6	5.4	321.2	1	3
58115	2	79	2	3	2	1	2.75	2	154	46	26.91	2	77.4	169.6	99.7	6.3	113	6.273	1	0	1	4.3	43	107	5.94	106	1.197	63	1.63	167	4.32	2.650793651	2.650306748	15	230	5.95	4.5	267.7	0	2
58117	1	79	2	4	1	3	1.24	2	174	74	20.5	1	64.3	177.1	86	5	NA	NA	0	0	0	3.7	37	82	4.55	125	1.411	40	1.03	153	3.96	3.825	3.844660194	11.8	193	4.99	3.8	226	1	4
58118	1	48	1	2	3	1	1.77	2	140	90	32.08	3	102.1	178.4	115.7	5.1	NA	NA	1	0	1	4.6	46	126	6.99	299	3.376	31	0.8	226	5.85	7.290322581	7.3125	16.7	257	6.65	8	475.8	0	4
58119	1	78	2	4	2	1	4.12	3	142	90	22.19	1	66.8	173.5	84.8	5.9	NA	NA	1	0	1	4	40	69	3.83	59	0.666	67	1.73	109	2.82	1.626865672	1.630057803	14.9	176	4.55	5.4	321.2	1	1
58122	1	43	1	3	1	3	0.83	1	132	70	20.38	1	56.1	165.9	75.7	5.3	NA	NA	0	0	0	4.3	43	95	5.27	237	2.676	26	0.67	158	4.09	6.076923077	6.104477612	14.3	184	4.76	4.9	291.5	1	4
58130	1	40	1	3	3	1	3.11	3	140	96	36.39	3	109.3	173.3	117.4	6.3	103	5.718	1	0	1	4.3	43	100	5.55	197	2.224	44	1.14	189	4.89	4.295454545	4.289473684	15	233	6.03	7.7	458	1	4
58149	1	23	1	4	2	2	2.29	2	140	68	27.33	2	78.8	169.8	85.4	5.5	NA	NA	0	0	0	4.8	48	66	3.66	216	2.439	37	0.96	130	3.36	3.513513514	3.5	14.6	167	4.32	5.9	350.9	0	3
58151	1	64	2	3	1	1	0.76	1	146	76	26.65	2	85.4	179	105.4	5.5	113	6.273	1	0	1	4.3	43	108	6	75	0.847	104	2.69	153	3.96	1.471153846	1.472118959	13.6	257	6.65	6.2	368.8	1	1
58152	1	75	2	3	3	1	5	3	138	76	25.1	2	82.6	181.4	96.1	5.4	88	4.885	0	0	0	4.1	41	81	4.5	54	0.61	68	1.76	171	4.42	2.514705882	2.511363636	15.2	239	6.18	5.7	339	1	2
58162	2	32	1	3	3	1	1.59	2	128	94	45.47	3	122.6	164.2	135	5	102	5.662	0	0	0	4.1	41	95	5.27	277	3.127	36	0.93	279	7.22	7.75	7.76344086	13.9	315	8.15	5.7	339	0	4
58165	2	72	2	3	3	2	1.7	2	134	62	35.92	3	98.5	165.6	115.7	6.1	117	6.495	1	0	1	3.9	39	115	6.38	159	1.795	40	1.03	144	3.73	3.6	3.621359223	13.1	184	4.76	6.6	392.6	0	3
58167	1	62	2	3	1	1	1.93	2	158	94	27.12	2	76.9	168.4	96.7	5.8	NA	NA	1	0	1	4.3	43	86	4.77	142	1.603	57	1.47	204	5.28	3.578947368	3.591836735	15	261	6.75	6.7	398.5	1	3
58170	2	76	2	3	2	3	1.85	2	148	58	31.87	3	70	148.2	103.3	6.3	NA	NA	1	0	1	4.3	43	107	5.94	156	1.761	51	1.32	111	2.87	2.176470588	2.174242424	12.4	162	4.19	7.8	463.9	1	2
58172	1	32	1	4	3	1	5	3	136	74	26.77	2	93.7	187.1	91.4	5.4	95	5.273	0	0	0	4.2	42	89	4.94	75	0.847	38	0.98	130	3.36	3.421052632	3.428571429	16.6	168	4.34	6.4	380.7	0	3
58173	1	47	1	1	1	1	1.01	2	132	90	27.52	2	81.7	172.3	96.7	5.2	NA	NA	0	0	0	4.7	47	100	5.55	93	1.05	55	1.42	143	3.7	2.6	2.605633803	14.6	198	5.12	6.1	362.8	1	2
58175	2	78	2	3	1	3	3	2	154	58	23.78	1	58.4	156.7	87.6	5.3	NA	NA	1	0	1	4.2	42	113	6.27	165	1.863	43	1.11	108	2.79	2.511627907	2.513513514	14.5	151	3.9	5	297.4	0	2
58176	1	73	2	3	3	3	1.26	2	164	58	25.56	2	83	180.2	102	5.3	NA	NA	0	1	1	4.3	43	141	7.83	241	2.721	27	0.7	158	4.08	5.851851852	5.828571429	15.2	185	4.78	9.2	547.2	1	4
58187	2	72	2	3	3	1	3.6	3	142	64	30.12	3	82.6	165.6	103.4	5.5	NA	NA	0	0	0	4.3	43	73	4.05	220	2.484	43	1.11	186	4.81	4.325581395	4.333333333	12.6	229	5.92	5.2	309.3	0	4
58192	2	75	2	3	3	1	NA	NA	144	68	24.13	1	60.4	158.2	88.1	5.1	NA	NA	0	0	0	4.1	41	81	4.5	71	0.802	46	1.19	166	4.29	3.608695652	3.605042017	14.1	212	5.48	3.3	196.3	1	3
58202	1	39	1	2	1	3	0.46	1	132	86	31.84	3	85	163.4	104.5	5.8	NA	NA	1	0	1	4.3	43	88	4.88	153	1.727	46	1.19	168	4.34	3.652173913	3.647058824	14.4	214	5.53	8.6	511.5	0	3
58205	1	62	2	4	3	2	0.69	1	174	94	26.73	2	76.9	169.6	93.4	5.8	94	5.218	1	0	1	4.6	46	91	5.05	136	1.535	32	0.83	208	5.38	6.5	6.481927711	13.7	240	6.21	6.3	374.7	0	4
58206	2	63	2	1	1	1	1.37	2	170	74	32.38	3	79.2	156.4	110.8	9.8	NA	NA	0	1	1	3.3	33	152	8.44	289	3.263	45	1.16	191	4.94	4.244444444	4.25862069	12.9	236	6.1	6.1	362.8	0	4
58207	1	68	2	3	1	3	0.62	1	134	74	25.45	2	79.9	177.2	101.3	6.5	NA	NA	0	1	1	4	40	116	6.44	96	1.084	57	1.47	180	4.66	3.157894737	3.170068027	15.8	237	6.13	4.6	273.6	1	3
58211	1	36	1	4	2	3	0.91	1	156	110	34.46	3	106.5	175.8	109.5	5.6	122	6.772	1	0	1	4	40	118	6.55	60	0.677	51	1.32	105	2.71	2.058823529	2.053030303	15.6	156	4.03	5.6	333.1	1	2
58218	1	60	2	1	1	1	0.68	1	166	88	26.31	2	67.6	160.3	99.2	5.9	NA	NA	1	0	1	4.4	44	95	5.27	73	0.824	119	3.08	156	4.03	1.31092437	1.308441558	16.6	275	7.11	6	356.9	1	1
58220	1	80	2	5	1	1	0.93	1	134	48	26.11	2	72.2	166.3	97.6	6.7	138	7.66	0	1	1	4.1	41	135	7.49	92	1.039	57	1.47	94	2.43	1.649122807	1.653061224	13.8	151	3.9	4.9	291.5	0	1
58221	1	68	2	4	2	1	2.4	2	174	56	20.69	1	63.5	175.2	84.3	5.3	103	5.718	0	0	0	4.5	45	97	5.38	65	0.734	83	2.15	132	3.41	1.590361446	1.586046512	13.9	215	5.56	6.3	374.7	0	1
58228	1	36	1	4	2	1	2.72	2	116	82	37.56	3	124.4	182	113.7	5.8	95	5.273	1	0	1	4.1	41	87	4.83	80	0.903	35	0.91	129	3.33	3.685714286	3.659340659	15	164	4.24	5.3	315.2	0	3
58229	1	39	1	1	3	3	0.78	1	120	84	30.19	3	83.1	165.9	102.4	5.1	NA	NA	0	0	0	4.2	42	98	5.44	228	2.574	33	0.85	164	4.24	4.96969697	4.988235294	15.2	197	5.09	5.6	333.1	0	4
58230	1	60	2	4	3	1	1.82	2	146	96	33.81	3	95.3	167.9	114.3	5.9	97	5.384	1	0	1	4.6	46	95	5.27	66	0.745	55	1.42	176	4.55	3.2	3.204225352	13.6	231	5.97	6.6	392.6	1	3
58237	2	42	1	4	2	1	0.18	1	182	106	40.35	3	104.6	161	121.7	6.6	NA	NA	0	1	1	4.4	44	100	5.55	310	3.5	39	1.01	222	5.74	5.692307692	5.683168317	12.4	261	6.75	8.1	481.8	0	4
58243	1	48	1	3	3	3	0.69	1	138	78	22.24	1	63.3	168.7	88.2	5.7	NA	NA	1	0	1	4.4	44	91	5.05	73	0.824	73	1.89	140	3.62	1.917808219	1.915343915	14.7	213	5.51	5.6	333.1	1	1
58257	1	38	1	4	2	1	2.33	2	124	84	20.19	1	65.7	180.4	83.4	5.8	107	5.94	1	0	1	4.6	46	103	5.72	79	0.892	80	2.07	107	2.77	1.3375	1.338164251	15.4	187	4.84	5.8	345	0	1
58261	1	34	1	3	3	1	4.54	3	120	86	32.76	3	107.2	180.9	116.8	5.3	NA	NA	0	0	0	4.5	45	90	5	217	2.45	50	1.29	226	5.85	4.52	4.534883721	15.5	276	7.14	6.3	374.7	1	4
58265	2	68	2	3	2	3	1.29	2	164	86	32.88	3	79.3	155.3	106.9	5.6	112	6.217	1	0	1	4.1	41	109	6.05	267	3.014	43	1.11	269	6.96	6.255813953	6.27027027	12.3	312	8.07	5.6	333.1	0	4
58269	1	60	2	2	2	1	3.98	3	166	60	30.28	3	87.4	169.9	103.9	5.7	NA	NA	1	0	1	4.3	43	85	4.72	129	1.456	44	1.14	151	3.9	3.431818182	3.421052632	15.1	195	5.04	5.3	315.2	0	3
58272	1	41	1	4	3	1	0.54	1	130	74	27.92	2	78.7	167.9	91.4	5.6	104	5.773	0	0	0	3.8	38	90	5	62	0.7	44	1.14	137	3.54	3.113636364	3.105263158	13.1	181	4.68	3.2	190.3	0	3
58274	2	47	1	3	3	1	4.27	3	134	88	31.51	3	83	162.3	95.3	5.8	102	5.662	1	0	1	3.8	38	98	5.44	65	0.734	59	1.53	130	3.36	2.203389831	2.196078431	11.6	189	4.89	5.9	350.9	0	2
58282	1	35	1	3	3	1	5	3	122	82	32.43	3	96.4	172.4	103.5	5.2	116	6.439	1	0	1	4.2	42	114	6.33	457	5.16	27	0.7	204	5.27	7.555555556	7.528571429	15.6	231	5.97	6.1	362.8	0	4
58288	2	79	2	3	3	3	2.4	2	140	76	38.09	3	90.8	154.4	115.2	6	109	6.051	1	0	1	3.9	39	102	5.66	117	1.321	56	1.45	186	4.81	3.321428571	3.317241379	13.6	242	6.26	5.7	339	1	3
58289	2	60	2	3	1	2	0.38	1	132	58	26.32	2	61.7	153.1	80.5	4.9	NA	NA	1	0	1	4.2	42	121	6.72	154	1.739	47	1.22	156	4.03	3.319148936	3.303278689	13.3	203	5.25	3.6	214.1	0	3
58290	1	53	1	5	3	1	NA	NA	114	82	26.63	2	82.4	175.9	95.1	5.4	NA	NA	0	0	0	4.3	43	88	4.88	447	5.047	49	1.27	194	5.01	3.959183673	3.94488189	16	243	6.28	5.5	327.1	0	4
58291	1	43	1	4	3	1	5	3	142	92	42.97	3	128.9	173.2	135.4	6.5	117	6.495	0	1	1	4	40	113	6.27	83	0.937	53	1.37	162	4.19	3.056603774	3.058394161	14.6	215	5.56	8.1	481.8	1	3
58294	2	39	1	3	3	1	NA	NA	118	88	26.95	2	75.6	167.5	95	5.4	NA	NA	0	0	0	4.4	44	85	4.72	69	0.779	44	1.14	138	3.57	3.136363636	3.131578947	12.8	182	4.71	3.4	202.2	1	3
58296	2	69	2	3	1	1	1.92	2	148	64	45.12	3	106.6	153.7	126.5	6.1	127	7.05	0	1	1	3.9	39	123	6.83	146	1.648	39	1.01	85	2.2	2.179487179	2.178217822	12.6	124	3.21	6.6	392.6	1	2
58297	1	25	1	3	2	1	0.95	1	130	54	34.8	3	110	177.8	116	4.9	NA	NA	0	0	0	4.8	48	80	4.44	206	2.326	44	1.14	183	4.73	4.159090909	4.149122807	15.4	227	5.87	5.5	327.1	1	4
58302	2	60	2	1	1	3	0.54	1	154	72	31.49	3	85.2	164.5	108.3	5.8	NA	NA	1	0	1	3.8	38	110	6.11	132	1.49	47	1.22	143	3.69	3.042553191	3.024590164	12.8	190	4.91	4.3	255.8	0	3
58304	2	60	2	4	1	3	0.41	1	138	94	37.77	3	96.2	159.6	119.5	6	99	5.495	1	0	1	4.2	42	97	5.38	254	2.868	65	1.68	201	5.2	3.092307692	3.095238095	13.3	266	6.88	6.9	410.4	1	3
58315	2	37	1	5	3	3	4.16	3	110	84	31.91	3	89.1	167.1	109.2	5.8	NA	NA	1	0	1	4.2	42	96	5.33	166	1.874	29	0.75	176	4.55	6.068965517	6.066666667	15.6	205	5.3	5.2	309.3	1	4
58319	1	42	1	3	1	1	5	3	126	80	25.43	2	87.9	185.9	93.3	5.4	112	6.217	1	0	1	4.8	48	105	5.83	473	5.34	42	1.09	218	5.63	5.19047619	5.165137615	16.4	260	6.72	6.3	374.7	0	4
58321	2	61	2	1	1	3	0.88	1	132	62	31.22	3	68.3	147.9	94.5	9.9	67	3.719	0	1	1	4	40	68	3.77	147	1.66	32	0.83	123	3.18	3.84375	3.831325301	13.1	155	4.01	5.9	350.9	0	4
58329	2	63	2	2	3	3	0.08	1	120	82	25.1	2	68.5	165.2	88.5	5.3	91	5.051	0	0	0	4.5	45	82	4.55	103	1.163	91	2.35	128	3.31	1.406593407	1.408510638	13.6	219	5.66	4.5	267.7	0	1
58331	2	45	1	2	3	3	5	3	130	88	25.61	2	69.8	165.1	88.1	5.6	104	5.773	0	0	0	4.4	44	95	5.27	70	0.79	77	1.99	134	3.47	1.74025974	1.743718593	13.8	211	5.46	2.8	166.5	0	1
58334	1	42	1	3	1	1	1.2	2	134	82	29.46	2	96.5	181	100.7	6.1	111	6.162	1	0	1	4.2	42	106	5.88	251	2.834	53	1.37	178	4.6	3.358490566	3.357664234	16	231	5.97	5.9	350.9	1	3
58335	2	68	2	3	2	3	0.89	1	132	72	21.43	1	57.3	163.5	92.3	5.5	107	5.94	1	0	1	3.5	35	103	5.72	135	1.524	50	1.29	129	3.34	2.58	2.589147287	13	179	4.63	3.3	196.3	1	2
58347	1	51	1	5	1	1	NA	NA	150	90	21.87	1	57.9	162.7	79	6.1	NA	NA	1	0	1	4.2	42	93	5.16	150	1.694	51	1.32	119	3.08	2.333333333	2.333333333	15.2	170	4.4	4.6	273.6	0	2
58348	2	62	2	3	2	3	2.95	2	134	72	31.21	3	78.1	158.2	104.4	5.5	NA	NA	0	0	0	4.4	44	91	5.05	137	1.547	76	1.97	151	3.9	1.986842105	1.979695431	14.8	227	5.87	4	237.9	0	1
58350	2	59	1	3	1	1	2.2	2	134	74	35.73	3	102.9	169.7	112.2	5.7	125	6.939	1	0	1	4.3	43	114	6.33	210	2.371	43	1.11	197	5.1	4.581395349	4.594594595	14.4	240	6.21	5.4	321.2	1	4
58362	2	34	1	4	2	1	1.55	2	130	82	39.86	3	100	158.4	117.7	5.6	93	5.162	0	0	0	3.9	39	89	4.94	50	0.565	60	1.55	77	1.99	1.283333333	1.283870968	13	137	3.54	4	237.9	0	1
58377	2	38	1	3	3	1	4.26	3	112	80	21.95	1	54.3	157.3	82.5	5.2	NA	NA	0	1	1	4.3	43	190	10.55	75	0.847	73	1.89	129	3.33	1.767123288	1.761904762	14	202	5.22	4.4	261.7	0	1
58380	1	73	2	1	1	1	0.54	1	184	64	25.15	2	72	169.2	93.5	5.2	NA	NA	1	0	1	4	40	126	6.99	119	1.344	58	1.5	141	3.65	2.431034483	2.433333333	10.4	199	5.15	5.7	339	1	2
58384	1	36	1	3	1	1	3.17	3	130	82	33.1	3	118	188.8	110.2	5.4	NA	NA	0	0	0	4.5	45	73	4.05	137	1.547	39	1.01	138	3.57	3.538461538	3.534653465	14.1	177	4.58	6.2	368.8	0	3
58385	1	30	1	3	1	2	4.71	3	136	74	35.18	3	120.8	185.3	121.3	8.1	220	12.212	0	1	1	3.6	36	217	12.05	81	0.914	55	1.42	120	3.11	2.181818182	2.190140845	15.3	175	4.53	10.2	606.7	0	2
58388	2	76	2	4	3	1	2.25	2	140	62	39.16	3	89.4	151.1	98.5	5.4	NA	NA	0	0	0	4.2	42	99	5.5	73	0.824	92	2.38	180	4.65	1.956521739	1.953781513	14.2	272	7.03	3.6	214.1	0	1
58392	2	80	2	3	2	3	1.85	2	156	66	28.48	2	74	161.2	99.7	5.5	111	6.162	1	0	1	4.4	44	102	5.66	136	1.535	60	1.55	157	4.06	2.616666667	2.619354839	14.8	217	5.61	6.3	374.7	0	2
58393	2	80	2	3	3	1	2.2	2	140	44	24.01	1	59.7	157.7	91.5	6.1	145	8.049	0	1	1	3.8	38	142	7.88	127	1.434	67	1.73	139	3.6	2.074626866	2.080924855	13.7	206	5.33	7	416.4	0	2
58396	1	44	1	4	1	3	0.66	1	164	100	26.6	2	80.9	174.4	101.8	6.8	NA	NA	0	1	1	3.9	39	100	5.55	264	2.981	41	1.06	159	4.11	3.87804878	3.877358491	13.7	200	5.17	7.9	469.9	1	4
58397	1	66	2	3	3	1	5	3	130	72	26.6	2	79.6	173	101.2	5.4	NA	NA	0	0	0	4.1	41	84	4.66	118	1.332	44	1.14	140	3.62	3.181818182	3.175438596	13.8	184	4.76	5.8	345	1	3
58398	1	65	2	3	3	1	5	3	142	48	27.02	2	89.3	181.8	106.1	5.6	NA	NA	1	0	1	4.5	45	119	6.61	125	1.411	96	2.48	125	3.24	1.302083333	1.306451613	13.9	221	5.72	6.4	380.7	0	1
58413	1	74	2	1	3	1	2.27	2	152	80	27.66	2	82.5	172.7	106.4	5.8	114	6.328	1	0	1	4.3	43	99	5.5	133	1.502	47	1.22	104	2.68	2.212765957	2.196721311	13.2	151	3.9	5.2	309.3	0	2
58416	2	49	1	1	1	1	0.74	1	134	84	30.65	3	69.7	150.8	104.3	5.7	108	5.995	1	0	1	3.8	38	98	5.44	132	1.49	62	1.6	171	4.43	2.758064516	2.76875	13.7	233	6.03	3.1	184.4	0	2
58418	1	62	2	1	3	3	5	3	136	84	33	3	97.5	171.9	111.8	4.1	NA	NA	0	0	0	4.6	46	76	4.22	206	2.326	42	1.09	170	4.39	4.047619048	4.027522936	14.4	212	5.48	7	416.4	0	4
58430	1	68	2	4	1	1	4.12	3	130	82	30.37	3	84.6	166.9	107.3	6.1	NA	NA	1	0	1	4	40	84	4.66	105	1.185	48	1.24	163	4.22	3.395833333	3.403225806	14.7	211	5.46	7.7	458	0	3
58433	1	55	1	5	1	1	1.91	2	120	84	26.29	2	77.5	171.7	100.4	5.7	98	5.44	1	0	1	4	40	94	5.22	80	0.903	60	1.55	81	2.1	1.35	1.35483871	14.1	141	3.65	5.3	315.2	0	1
58440	2	74	2	3	3	1	3.09	3	132	66	23.38	1	69.9	172.9	93.5	5.9	100	5.551	1	0	1	4.2	42	92	5.11	232	2.619	41	1.06	115	2.97	2.804878049	2.801886792	15.1	156	4.03	8.3	493.7	1	3
58442	2	59	1	3	2	2	0.6	1	222	134	31.34	3	84.2	163.9	107.6	9.1	179	9.936	0	1	1	4.2	42	173	9.6	500	5.645	44	1.14	288	7.45	6.545454545	6.535087719	13.7	332	8.59	7.6	452	1	4
58444	2	54	1	4	1	3	1.78	2	114	82	46.11	3	123.4	163.6	122	6.8	119	6.606	0	1	1	3.9	39	116	6.44	65	0.734	44	1.14	141	3.64	3.204545455	3.192982456	13.9	185	4.78	5.9	350.9	0	3
58449	1	54	1	1	1	1	1.37	2	140	72	27.77	2	81.4	171.2	97.6	5.7	NA	NA	1	0	1	4.3	43	97	5.38	433	4.889	35	0.91	178	4.6	5.085714286	5.054945055	14.1	213	5.51	5.6	333.1	0	4
58452	2	34	1	3	3	2	5	3	126	84	47.94	3	129.1	164.1	121	5.2	NA	NA	1	0	1	4.1	41	101	5.61	121	1.366	52	1.34	130	3.37	2.5	2.514925373	14.3	182	4.71	5.7	339	0	2
58453	1	67	2	1	1	1	1.2	2	172	76	27.18	2	65.8	155.6	100.3	5.4	105	5.829	0	0	0	4.3	43	100	5.55	862	9.732	37	0.96	313	8.09	8.459459459	8.427083333	14.8	350	9.05	6.9	410.4	1	4
58454	2	68	2	2	3	3	1.94	2	156	66	27.84	2	71	159.7	93.5	6.2	125	6.939	1	0	1	4	40	114	6.33	133	1.502	64	1.66	102	2.63	1.59375	1.584337349	11.7	166	4.29	7.2	428.3	0	1
58458	1	41	1	4	2	1	1.35	2	124	86	37.72	3	122.9	180.5	133.2	6.7	118	6.55	0	1	1	4	40	110	6.11	108	1.219	45	1.16	160	4.14	3.555555556	3.568965517	13.9	205	5.3	7.5	446.1	0	3
58459	1	63	2	2	1	3	1.39	2	160	94	25.64	2	69.9	165.1	93.6	6	NA	NA	1	0	1	4	40	90	5	125	1.411	45	1.16	159	4.12	3.533333333	3.551724138	15.6	204	5.28	5.6	333.1	1	3
58460	2	76	2	4	1	3	1.08	2	154	76	33.6	3	87.3	161.2	108	6.2	98	5.44	1	0	1	3.8	38	88	4.88	100	1.129	47	1.22	152	3.93	3.234042553	3.221311475	13.4	199	5.15	6	356.9	0	3
58465	1	49	1	4	3	1	3.68	3	124	84	36.49	3	124.2	184.5	116.2	5.9	121	6.717	1	0	1	4.5	45	112	6.22	101	1.14	52	1.34	200	5.18	3.846153846	3.865671642	16.6	252	6.52	6.3	374.7	0	4
58471	1	40	1	3	3	1	4.54	3	118	84	24.73	1	90.3	191.1	99.9	4.9	NA	NA	0	0	0	4.6	46	69	3.83	275	3.105	48	1.24	190	4.91	3.958333333	3.959677419	16	238	6.15	6.8	404.5	0	4
58473	2	57	1	4	3	3	1.09	2	136	56	25.28	2	59.1	152.9	86.3	5.6	102	5.662	0	0	0	4.4	44	96	5.33	82	0.926	79	2.04	154	3.99	1.949367089	1.955882353	12.2	233	6.03	6.9	410.4	0	1
58492	1	40	1	1	2	3	1.45	2	138	86	36.32	3	116.5	179.1	110.6	5.7	NA	NA	0	1	1	4.1	41	138	7.66	519	5.86	28	0.72	148	3.83	5.285714286	5.319444444	16.5	176	4.55	4.8	285.5	0	4
58493	1	75	2	3	3	1	4.46	3	130	56	30.67	3	95.1	176.1	116.5	7.3	NA	NA	0	1	1	4.2	42	132	7.33	181	2.043	45	1.16	94	2.43	2.088888889	2.094827586	15.3	139	3.59	7.9	469.9	1	2
58501	1	60	2	4	2	1	0.82	1	148	84	29.2	2	83.6	169.2	98.2	6.1	119	6.606	1	0	1	3.7	37	112	6.22	60	0.677	60	1.55	113	2.92	1.883333333	1.883870968	12.5	173	4.47	6.7	398.5	0	1
58514	1	34	1	3	3	1	5	3	122	92	27.44	2	85.3	176.3	95.1	5.3	NA	NA	0	0	0	4.3	43	82	4.55	198	2.235	35	0.91	124	3.2	3.542857143	3.516483516	14.1	159	4.11	4.8	285.5	0	3
58525	1	41	1	1	1	1	1.52	2	140	76	30.78	3	90.2	171.2	100.4	6.2	NA	NA	1	0	1	4.4	44	126	6.99	461	5.205	31	0.8	170	4.4	5.483870968	5.5	14.6	201	5.2	5.4	321.2	0	4
58527	2	80	2	3	2	3	1.11	2	144	70	18.65	1	47.1	158.9	75.5	5.5	82	4.552	0	0	0	4.4	44	78	4.33	75	0.847	69	1.78	105	2.72	1.52173913	1.528089888	12.9	174	4.5	4.4	261.7	0	1
58530	2	36	1	3	1	1	0.5	1	130	82	33.81	3	97.6	169.9	111.8	5.5	NA	NA	1	0	1	3.8	38	109	6.05	185	2.089	41	1.06	163	4.22	3.975609756	3.981132075	13.4	204	5.28	4.7	279.6	0	4
58559	2	53	1	1	1	1	1.37	2	138	72	25.36	2	63	157.6	87.2	5.8	NA	NA	1	0	1	4	40	104	5.77	93	1.05	70	1.81	164	4.24	2.342857143	2.342541436	12.7	234	6.05	3.9	232	0	2
58560	1	51	1	2	2	3	2.36	2	140	84	26.48	2	70.7	163.4	96	5.7	109	6.051	1	0	1	4.4	44	102	5.66	78	0.881	36	0.93	174	4.5	4.833333333	4.838709677	14.8	210	5.43	5.3	315.2	0	4
58561	1	66	2	2	1	1	0.86	1	130	90	22.26	1	68.8	175.8	90.2	5.8	NA	NA	1	0	1	4.5	45	87	4.83	248	2.8	43	1.11	200	5.17	4.651162791	4.657657658	14.9	243	6.28	6.7	398.5	0	4
58562	1	74	2	3	3	1	NA	NA	126	94	27.11	2	92.5	184.7	NA	6	NA	NA	1	0	1	4.3	43	88	4.88	146	1.648	56	1.45	191	4.94	3.410714286	3.406896552	13.4	247	6.39	5.5	327.1	1	3
58563	2	74	2	3	2	3	1.66	2	132	62	26.66	2	64.3	155.3	96.5	6	110	6.106	1	0	1	4.1	41	101	5.61	126	1.423	91	2.35	214	5.54	2.351648352	2.357446809	13.7	305	7.89	4.3	255.8	0	2
58567	1	67	2	3	2	3	0.82	1	150	76	28.98	2	81.2	167.4	110.2	6	111	6.162	1	0	1	4.4	44	104	5.77	148	1.671	53	1.37	170	4.4	3.20754717	3.211678832	16.2	223	5.77	6.2	368.8	1	3
58573	1	43	1	5	3	1	3.46	3	120	80	33.61	3	98.5	171.2	102.6	10.2	143	7.938	0	1	1	4.4	44	136	7.55	85	0.96	55	1.42	97	2.51	1.763636364	1.767605634	15.6	152	3.93	4.3	255.8	0	1
58574	1	67	2	4	1	2	1.61	2	148	72	27.87	2	74.5	163.5	93.7	4.5	NA	NA	1	0	1	4.5	45	101	5.61	72	0.813	74	1.91	128	3.31	1.72972973	1.732984293	11.5	202	5.22	8	475.8	1	1
58591	1	53	1	5	3	1	5	3	124	84	32.65	3	87.5	163.7	100.5	5.9	NA	NA	1	0	1	4.3	43	99	5.5	164	1.852	31	0.8	113	2.92	3.64516129	3.65	16.5	144	3.72	6.1	362.8	0	3
58592	1	71	2	4	2	3	2.77	2	136	84	30.52	3	93.9	175.4	104.1	5.6	93	5.162	0	0	0	4.2	42	92	5.11	135	1.524	50	1.29	132	3.42	2.64	2.651162791	14.5	182	4.71	6.9	410.4	0	2
58603	1	64	2	1	1	1	NA	NA	142	84	39.58	3	108.8	165.8	136.1	9.8	244	13.544	0	1	1	4.2	42	236	13.1	150	1.694	41	1.06	134	3.47	3.268292683	3.273584906	13.9	175	4.53	7.5	446.1	1	3
58607	2	63	2	4	2	3	NA	NA	142	44	27.01	2	69.5	160.4	97	6.6	NA	NA	0	1	1	3.8	38	97	5.38	57	0.644	51	1.32	52	1.34	1.019607843	1.015151515	10.9	103	2.66	4.9	291.5	1	1
58611	1	48	1	3	3	3	3.82	3	158	90	41.54	3	139.1	183	138.5	5.8	NA	NA	1	0	1	4	40	87	4.83	224	2.529	36	0.93	125	3.23	3.472222222	3.47311828	14.4	161	4.16	5.6	333.1	1	3
58613	1	45	1	3	3	1	3.63	3	130	68	36.44	3	127.3	186.9	118.6	5.6	95	5.273	0	0	0	4.2	42	92	5.11	129	1.456	48	1.24	191	4.94	3.979166667	3.983870968	14.8	239	6.18	6.6	392.6	0	4
58617	1	21	1	2	2	3	0.68	1	130	54	26.85	2	75.6	167.8	90.4	4.4	NA	NA	0	0	0	4.6	46	80	4.44	122	1.377	38	0.98	131	3.39	3.447368421	3.459183673	16.8	169	4.37	5.3	315.2	1	3
58618	2	80	2	3	3	2	5	3	138	54	28.8	2	73.9	160.2	NA	6.2	105	5.829	1	0	1	3.9	39	110	6.11	116	1.31	67	1.73	83	2.15	1.23880597	1.242774566	13.4	150	3.88	7.2	428.3	0	1
58619	1	49	1	1	1	1	3.17	3	124	82	30.79	3	86.5	167.6	104.7	5.2	NA	NA	0	0	0	4.2	42	85	4.72	331	3.737	36	0.93	173	4.47	4.805555556	4.806451613	15.7	209	5.4	6.5	386.6	0	4
58622	1	52	1	3	2	1	1.24	2	130	80	38.84	3	119.9	175.7	129	6.2	NA	NA	1	0	1	4	40	88	4.88	410	4.629	49	1.27	290	7.5	5.918367347	5.905511811	15.4	339	8.77	5.6	333.1	1	4
58624	2	75	2	4	2	3	NA	NA	148	58	35.42	3	91.8	161	110.5	7	122	6.772	0	1	1	NA	NA	NA	NA	NA	NA	61	1.58	119	3.07	1.950819672	1.943037975	12	180	4.65	NA	NA	1	1
58625	1	29	1	4	2	2	1.36	2	128	80	48.68	3	134.3	166.1	133.9	5.6	101	5.607	0	0	0	4.3	43	95	5.27	121	1.366	35	0.91	132	3.41	3.771428571	3.747252747	14.7	167	4.32	7.3	434.2	0	3
58626	2	66	2	2	3	3	1.48	2	138	84	27.27	2	68.6	158.6	99	6.7	NA	NA	0	1	1	3.9	39	67	3.72	246	2.777	49	1.27	206	5.32	4.204081633	4.188976378	12.5	255	6.59	4.5	267.7	0	4
58638	1	60	2	3	2	1	4.12	3	146	76	30.75	3	89.4	170.5	110	5.8	NA	NA	1	0	1	4.3	43	86	4.77	173	1.953	43	1.11	204	5.28	4.744186047	4.756756757	15.4	247	6.39	5.4	321.2	1	4
58639	2	60	2	2	1	3	NA	NA	160	76	38.25	3	91.9	155	115.2	6.3	117	6.495	1	0	1	4.1	41	111	6.16	267	3.014	42	1.09	155	4	3.69047619	3.669724771	12.2	197	5.09	4.9	291.5	0	3
58640	1	65	2	3	2	1	NA	NA	132	62	35.68	3	115.1	179.6	119.3	6.1	NA	NA	1	0	1	4.5	45	113	6.27	420	4.742	28	0.72	162	4.19	5.785714286	5.819444444	15.6	190	4.91	6.1	362.8	1	4
58642	1	57	1	3	1	3	1.26	2	122	82	30.21	3	93.9	176.3	113.8	6	NA	NA	1	0	1	4.4	44	86	4.77	603	6.808	30	0.78	262	6.77	8.733333333	8.679487179	15	292	7.55	7.3	434.2	1	4
58647	1	51	1	4	1	3	0.92	1	136	72	25.53	2	79.7	176.7	93.4	8.2	198	10.991	0	1	1	4.6	46	186	10.32	59	0.666	66	1.71	151	3.9	2.287878788	2.280701754	16.5	217	5.61	3.8	226	1	2
58649	2	74	2	3	3	3	NA	NA	130	74	28.37	2	73.9	161.4	93	5.8	NA	NA	1	0	1	4.2	42	77	4.27	178	2.01	57	1.47	142	3.68	2.49122807	2.503401361	15.2	199	5.15	5.9	350.9	0	2
58651	1	80	2	2	2	1	NA	NA	172	60	26.39	2	69.6	162.4	106.9	5.8	100	5.551	1	0	1	4.3	43	91	5.05	172	1.942	38	0.98	142	3.67	3.736842105	3.744897959	13.6	180	4.65	6.3	374.7	0	3
58653	1	55	1	4	1	1	1.63	2	160	86	23.23	1	71.7	175.7	91.8	5.8	90	4.996	1	0	1	4.2	42	85	4.72	95	1.073	50	1.29	119	3.08	2.38	2.387596899	12.4	169	4.37	5.2	309.3	1	2
58659	1	30	1	3	1	1	2.81	2	154	94	28.57	2	81.3	168.7	96.3	4.6	NA	NA	0	0	0	4.5	45	85	4.72	266	3.003	43	1.11	165	4.27	3.837209302	3.846846847	14.8	208	5.38	6.1	362.8	0	4
58664	2	47	1	3	3	3	1.85	2	136	88	40.04	3	103.8	161	120	6.2	NA	NA	1	0	1	4.3	43	105	5.83	320	3.613	53	1.37	203	5.25	3.830188679	3.832116788	15.9	256	6.62	7.8	463.9	1	4
58670	1	54	1	3	3	2	5	3	164	78	25.71	2	84.4	181.2	93.5	5.5	NA	NA	0	0	0	4.3	43	87	4.83	135	1.524	41	1.06	132	3.41	3.219512195	3.216981132	14.1	173	4.47	6.6	392.6	0	3
58673	1	75	2	1	1	1	0.82	1	138	66	27.63	2	76.7	166.6	99.3	5.3	NA	NA	0	0	0	4.2	42	90	5	143	1.614	56	1.45	128	3.31	2.285714286	2.282758621	14.1	184	4.76	5	297.4	0	2
58681	1	46	1	1	3	1	3.88	3	110	80	25.39	2	82.9	180.7	93.2	5.3	101	5.607	0	0	0	4.5	45	95	5.27	113	1.276	48	1.24	153	3.96	3.1875	3.193548387	16.3	201	5.2	6.4	380.7	0	3
58682	1	26	1	3	3	2	1.11	2	130	86	34.32	3	105.1	175	114	4.7	97	5.384	0	0	0	4.4	44	89	4.94	115	1.298	54	1.4	170	4.39	3.148148148	3.135714286	16.2	224	5.79	5.8	345	0	3
58683	1	46	1	3	2	3	1.36	2	168	90	25.87	2	87.1	183.5	102.5	6.9	167	9.27	0	1	1	4.5	45	148	8.22	132	1.49	47	1.22	138	3.56	2.936170213	2.918032787	16.5	185	4.78	7.8	463.9	1	3
58686	1	38	1	4	1	1	5	3	114	86	29.43	2	89.2	174.1	NA	5.7	NA	NA	1	0	1	4.2	42	81	4.5	236	2.664	36	0.93	209	5.41	5.805555556	5.817204301	16	245	6.34	5.4	321.2	0	4
58688	2	73	2	2	1	3	0.64	1	200	74	24.56	1	55.4	150.2	93.3	5.6	90	4.996	0	0	0	3.6	36	81	4.5	162	1.829	45	1.16	187	4.84	4.155555556	4.172413793	9.8	232	6	5.3	315.2	0	4
58693	2	68	2	3	2	1	2.06	2	130	64	29.08	2	64.9	149.4	93.6	5.9	97	5.384	1	0	1	4.2	42	91	5.05	173	1.953	48	1.24	220	5.69	4.583333333	4.588709677	14.3	268	6.93	5.8	345	0	4
58699	1	53	1	2	3	1	1.36	2	140	62	25.95	2	71.5	166	94.9	5.2	NA	NA	1	0	1	4	40	104	5.77	214	2.416	42	1.09	154	3.98	3.666666667	3.651376147	14.3	196	5.07	3.8	226	1	3
58700	2	54	1	3	3	1	0.69	1	140	64	26.53	2	65.4	157	97.5	6	NA	NA	1	0	1	4.4	44	92	5.11	222	2.506	43	1.11	179	4.63	4.162790698	4.171171171	13.5	222	5.74	4.4	261.7	1	4
58702	2	76	2	3	2	1	4.12	3	144	56	23.07	1	55.5	155.1	76	5.6	91	5.051	0	0	0	3.7	37	84	4.66	156	1.761	74	1.91	139	3.6	1.878378378	1.884816754	13.7	213	5.51	4.1	243.9	1	1
58703	2	78	2	3	1	1	3.43	3	180	78	25.59	2	53	143.9	83.6	5.8	NA	NA	1	0	1	4.5	45	93	5.16	271	3.06	44	1.14	208	5.38	4.727272727	4.719298246	13.2	252	6.52	3.2	190.3	0	4
58704	2	47	1	1	1	2	0.61	1	124	80	35.91	3	86.6	155.3	114.8	5.5	106	5.884	1	0	1	4.2	42	101	5.61	116	1.31	48	1.24	154	3.98	3.208333333	3.209677419	13.3	202	5.22	3.8	226	1	3
58706	1	34	1	1	3	3	0.63	1	124	80	25.82	2	75.6	171.1	89	5.3	NA	NA	0	0	0	4.8	48	91	5.05	53	0.598	49	1.27	91	2.35	1.857142857	1.850393701	15.4	140	3.62	5.4	321.2	1	1
58711	2	56	1	3	2	1	5	3	124	80	36.91	3	106.3	169.7	107.4	4.9	NA	NA	1	0	1	4.4	44	106	5.88	212	2.393	46	1.19	131	3.39	2.847826087	2.848739496	14.6	177	4.58	6.6	392.6	0	3
58712	2	80	2	3	3	3	0.76	1	144	78	26.85	2	78.6	171.1	100.7	5.4	89	4.94	0	0	0	4.3	43	86	4.77	73	0.824	94	2.43	139	3.6	1.478723404	1.481481481	14.9	233	6.03	3.2	190.3	0	1
58716	1	23	1	4	2	2	3.55	3	116	84	38.95	3	108.1	166.6	114.5	6	NA	NA	1	0	1	4.4	44	87	4.83	153	1.727	50	1.29	103	2.67	2.06	2.069767442	11.9	153	3.96	4.9	291.5	0	2
58728	1	66	2	1	3	3	1.55	2	136	82	28.77	2	86.1	173	104.5	5.7	101	5.607	1	0	1	4.1	41	96	5.33	65	0.734	50	1.29	129	3.34	2.58	2.589147287	14.1	179	4.63	5.5	327.1	1	2
58730	1	38	1	5	2	1	0.68	1	116	84	25.47	2	86.6	184.4	94.7	5.7	95	5.273	1	0	1	4.7	47	91	5.05	153	1.727	51	1.32	242	6.26	4.745098039	4.742424242	15.7	293	7.58	5.8	345	1	4
58734	2	67	2	1	1	3	NA	NA	122	82	27.44	2	71.3	161.2	90.1	5.3	113	6.273	1	0	1	4.7	47	102	5.66	75	0.847	102	2.64	135	3.49	1.323529412	1.321969697	14.4	237	6.13	3.7	220.1	0	1
58741	1	60	2	1	1	1	2.26	2	130	58	30.26	3	81.3	163.9	101	5.9	98	5.44	1	0	1	4.1	41	90	5	150	1.694	53	1.37	169	4.37	3.188679245	3.189781022	15.2	222	5.74	6.5	386.6	0	3
58749	1	63	2	4	3	1	3.77	3	142	86	29.24	2	74.4	159.5	96.5	5.5	94	5.218	0	0	0	4.6	46	91	5.05	129	1.456	42	1.09	236	6.1	5.619047619	5.596330275	14.6	278	7.19	8.6	511.5	1	4
58750	1	45	1	2	3	3	3.09	3	134	90	26.56	2	80.4	174	95.5	5.1	NA	NA	0	0	0	4.5	45	91	5.05	376	4.245	44	1.14	173	4.47	3.931818182	3.921052632	16.5	217	5.61	4	237.9	0	4
58752	2	80	2	3	2	3	1.16	2	140	50	24.61	1	59.9	156	89.5	5.8	98	5.44	1	0	1	4.3	43	93	5.16	119	1.344	47	1.22	160	4.13	3.404255319	3.385245902	13.3	207	5.35	5.6	333.1	0	3
58756	2	64	2	3	2	1	2.06	2	140	82	35.45	3	93.5	162.4	107	5.3	NA	NA	0	0	0	4.4	44	90	5	93	1.05	49	1.27	144	3.72	2.93877551	2.929133858	14.6	193	4.99	8.7	517.5	0	3
58759	2	64	2	2	2	3	1.11	2	166	66	28.74	2	67.2	152.9	93.3	6.4	NA	NA	1	0	1	4.4	44	125	6.94	244	2.755	49	1.27	103	2.66	2.102040816	2.094488189	13.4	152	3.93	4	237.9	0	2
58764	1	67	2	3	2	1	3.77	3	158	36	32.92	3	92.7	167.8	114.5	7	143	7.938	0	1	1	4.2	42	136	7.55	227	2.563	46	1.19	173	4.47	3.760869565	3.756302521	16.2	219	5.66	4.7	279.6	1	3
58765	1	70	2	3	2	1	3.43	3	136	84	31.66	3	91.7	170.2	109	6	NA	NA	1	0	1	4.7	47	90	5	345	3.895	41	1.06	183	4.73	4.463414634	4.462264151	13.7	224	5.79	6	356.9	1	4
58767	2	59	1	3	2	3	2.51	2	138	66	28.27	2	78	166.1	106.6	5.8	122	6.772	1	0	1	4.2	42	117	6.49	253	2.856	58	1.5	208	5.38	3.586206897	3.586666667	14.5	266	6.88	5	297.4	0	3
58775	2	69	2	4	2	3	4.16	3	126	92	33.57	3	83.6	157.8	94.6	5.7	NA	NA	1	0	1	4	40	85	4.72	43	0.485	76	1.97	149	3.85	1.960526316	1.954314721	14.4	225	5.82	6.7	398.5	0	1
58777	2	55	1	1	1	3	NA	NA	136	82	29.56	2	79.8	164.3	106	5.8	NA	NA	1	0	1	3.9	39	93	5.16	151	1.705	58	1.5	185	4.78	3.189655172	3.186666667	12.7	243	6.28	7	416.4	1	3
58779	2	69	2	4	3	3	NA	NA	162	82	42.17	3	104.6	157.5	114.8	6.9	NA	NA	0	1	1	4.2	42	83	4.61	69	0.779	80	2.07	80	2.07	1	1	13.4	160	4.14	6.3	374.7	0	1
58780	1	37	1	4	2	1	1.08	2	120	86	36.77	3	106.9	170.5	112	5.7	NA	NA	1	0	1	4.9	49	105	5.83	425	4.798	37	0.96	267	6.9	7.216216216	7.1875	16.3	304	7.86	5	297.4	1	4
58784	2	61	2	1	1	1	2.33	2	164	76	35.05	3	84	154.8	116	5.6	NA	NA	0	0	0	4.2	42	85	4.72	209	2.36	46	1.19	188	4.86	4.086956522	4.084033613	13.7	234	6.05	4.3	255.8	0	4
58785	2	38	1	3	3	1	2.91	2	124	82	34.43	3	91.7	163.2	101.7	5.5	NA	NA	0	0	0	4.3	43	91	5.05	124	1.4	57	1.47	130	3.37	2.280701754	2.292517007	13.8	187	4.84	5	297.4	1	2
58798	2	69	2	4	3	3	1.63	2	158	80	25.62	2	73.6	169.5	97.5	6.6	130	7.216	0	1	1	4.4	44	123	6.83	87	0.982	75	1.94	144	3.72	1.92	1.917525773	12.9	219	5.66	5.3	315.2	0	1
58802	1	62	2	2	3	1	3.17	3	134	0	22.39	1	65.7	171.3	96.3	7.6	NA	NA	0	1	1	3.6	36	302	16.76	92	1.039	74	1.91	142	3.68	1.918918919	1.926701571	13.1	216	5.59	5.2	309.3	1	1
58806	1	52	1	1	1	3	NA	NA	132	86	25.54	2	73.9	170.1	93.2	4.9	NA	NA	0	0	0	4.4	44	87	4.83	252	2.845	30	0.78	146	3.77	4.866666667	4.833333333	16	176	4.55	8.1	481.8	0	4
58816	1	80	2	3	1	1	NA	NA	136	62	28.67	2	79	166	109.8	5.7	NA	NA	1	0	1	NA	NA	NA	NA	NA	NA	42	1.09	85	2.19	2.023809524	2.009174312	14.3	127	3.28	NA	NA	1	2
58826	2	60	2	3	3	3	5	3	150	80	24.42	1	66.4	164.9	90.9	5.9	NA	NA	1	0	1	4.7	47	90	5	951	10.737	27	0.7	265	6.85	9.814814815	9.785714286	13.6	292	7.55	4.2	249.8	1	4
58834	2	80	2	3	2	3	5	3	140	54	20.37	1	57.7	168.3	86	5.5	88	4.885	0	0	0	3.6	36	86	4.77	54	0.61	52	1.34	91	2.36	1.75	1.76119403	12.5	143	3.7	4.5	267.7	0	1
58838	1	62	2	3	3	1	5	3	146	78	29.59	2	103.6	187.1	110.2	5.6	NA	NA	0	0	0	4.4	44	88	4.88	218	2.461	56	1.45	222	5.74	3.964285714	3.95862069	14.7	278	7.19	8	475.8	1	4
58842	1	60	2	1	1	1	2.95	2	134	68	25.21	2	67.4	163.5	94.9	6	NA	NA	1	0	1	4.5	45	94	5.22	154	1.739	42	1.09	170	4.39	4.047619048	4.027522936	16.3	212	5.48	5.4	321.2	1	4
58847	2	70	2	3	3	1	5	3	150	70	24.28	1	61.3	158.9	86	5.5	94	5.218	0	0	0	4.2	42	88	4.88	58	0.655	57	1.47	98	2.54	1.719298246	1.727891156	13.9	155	4.01	3.4	202.2	1	1
58855	1	37	1	2	1	1	1.24	2	122	80	27.21	2	86.8	178.6	98	5.3	95	5.273	0	0	0	4.5	45	91	5.05	179	2.021	53	1.37	202	5.22	3.811320755	3.810218978	14.4	255	6.59	5.3	315.2	0	4
58857	1	59	1	3	2	1	5	3	128	82	34.69	3	103.7	172.9	119.8	5.9	NA	NA	1	0	1	4.7	47	107	5.94	68	0.768	62	1.6	79	2.05	1.274193548	1.28125	14.1	141	3.65	4.5	267.7	1	1
58868	1	68	2	3	3	1	5	3	146	76	28.68	2	72.7	159.2	98.4	5.7	NA	NA	1	0	1	4.2	42	75	4.16	62	0.7	49	1.27	103	2.66	2.102040816	2.094488189	15.4	152	3.93	6.5	386.6	0	2
58869	1	51	1	1	2	2	2.7	2	158	110	25.79	2	66.2	160.2	95.7	5.2	95	5.273	0	0	0	4.1	41	95	5.27	210	2.371	37	0.96	105	2.71	2.837837838	2.822916667	15.3	142	3.67	5.8	345	0	3
58871	2	80	2	3	1	3	1.11	2	152	44	26.42	2	58.1	148.3	102.2	6.6	117	6.495	0	1	1	3.9	39	112	6.22	166	1.874	50	1.29	140	3.62	2.8	2.80620155	13.5	190	4.91	3.6	214.1	1	3
58872	1	31	1	3	1	2	2.03	2	122	96	41.46	3	122.5	171.9	122.3	5.9	NA	NA	1	0	1	4.7	47	86	4.77	142	1.603	39	1.01	152	3.93	3.897435897	3.891089109	15.2	191	4.94	6.6	392.6	1	4
58877	1	70	2	3	3	1	3.09	3	140	52	31.29	3	79.5	159.4	101.7	7	NA	NA	0	1	1	4.6	46	168	9.33	413	4.663	40	1.03	156	4.04	3.9	3.922330097	13.7	196	5.07	8.6	511.5	1	4
58884	2	59	1	3	2	3	3.42	3	132	66	23.18	1	57.2	157.1	84.3	5.7	113	6.273	1	0	1	4.3	43	106	5.88	226	2.552	48	1.24	144	3.73	3	3.008064516	14.1	192	4.97	3.9	232	0	3
58889	1	57	1	4	2	3	0.28	1	128	86	17.93	1	46.3	160.7	67.7	5.4	79	4.385	0	0	0	4.3	43	75	4.16	60	0.677	76	1.97	113	2.92	1.486842105	1.482233503	15.3	189	4.89	6	356.9	1	1
58890	2	32	1	2	3	2	1.59	2	112	80	26.78	2	78.4	171.1	85.3	5.3	79	4.385	0	0	0	3.9	39	74	4.11	76	0.858	62	1.6	110	2.85	1.774193548	1.78125	12.6	172	4.45	3.7	220.1	0	1
58894	1	63	2	4	3	1	1.64	2	152	78	24.48	1	74.3	174.2	85.8	5.8	95	5.273	1	0	1	4.4	44	93	5.16	88	0.994	87	2.25	95	2.46	1.091954023	1.093333333	14.8	182	4.71	6.6	392.6	1	1
58895	2	80	2	5	3	3	1.09	2	132	52	27.92	2	64.5	152	97.1	7.1	NA	NA	0	1	1	4.5	45	70	3.89	154	1.739	58	1.5	128	3.31	2.206896552	2.206666667	13	186	4.81	5.6	333.1	1	2
58898	2	66	2	3	3	1	3.6	3	146	70	33.33	3	86.4	161	102.6	5.4	NA	NA	0	0	0	4.2	42	63	3.5	173	1.953	65	1.68	159	4.11	2.446153846	2.446428571	14.1	224	5.79	4.8	285.5	1	2
58916	1	54	1	3	3	1	5	3	112	86	37.97	3	121.8	179.1	123.4	5.3	101	5.607	0	0	0	4.2	42	95	5.27	125	1.411	39	1.01	131	3.39	3.358974359	3.356435644	15.8	170	4.4	6.7	398.5	0	3
58926	2	57	1	3	3	3	5	3	132	62	29.47	2	81.1	165.9	108.5	5.8	107	5.94	1	0	1	4.2	42	102	5.66	234	2.642	43	1.11	203	5.25	4.720930233	4.72972973	13.1	246	6.36	5.9	350.9	0	4
58927	2	74	2	1	1	1	2.27	2	134	70	27.3	2	71.9	162.3	100.2	6	125	6.939	1	0	1	4.2	42	119	6.61	109	1.231	55	1.42	124	3.21	2.254545455	2.26056338	13.2	179	4.63	4.2	249.8	1	2
58942	2	39	1	3	3	3	1.86	2	116	90	24.29	1	73.2	173.6	82.6	4.9	98	5.44	0	0	0	4	40	87	4.83	142	1.603	80	2.07	152	3.93	1.9	1.898550725	14.1	232	6	3.6	214.1	1	1
58944	1	59	1	4	1	2	NA	NA	156	82	22.36	1	70.6	177.7	83.6	5.9	NA	NA	1	0	1	4.4	44	84	4.66	118	1.332	38	0.98	115	2.98	3.026315789	3.040816327	13.1	153	3.96	6.1	362.8	1	3
58945	2	79	2	1	1	3	NA	NA	166	72	28.56	2	58.4	143	96.2	6.2	94	5.218	1	0	1	4.4	44	92	5.11	104	1.174	61	1.58	104	2.69	1.704918033	1.702531646	12.5	165	4.27	5	297.4	0	1
58946	2	77	2	1	1	3	0.95	1	144	68	38.32	3	101.2	162.5	126.9	7	NA	NA	0	1	1	4.2	42	259	14.38	120	1.355	80	2.07	102	2.64	1.275	1.275362319	13.6	182	4.71	5.1	303.3	0	1
58947	1	57	1	1	3	3	5	3	130	82	30.93	3	89.6	170.2	103.3	10.3	NA	NA	0	1	1	4	40	296	16.43	230	2.597	41	1.06	145	3.75	3.536585366	3.537735849	16.1	186	4.81	3.8	226	0	3
58955	2	41	1	1	2	3	0.91	1	106	82	20.87	1	49.7	154.3	77.6	5.3	99	5.495	0	0	0	4	40	87	4.83	63	0.711	76	1.97	99	2.56	1.302631579	1.299492386	12.6	175	4.53	4.8	285.5	1	1
58960	1	50	1	2	3	3	5	3	158	82	25.97	2	75.5	170.5	89.8	5.6	NA	NA	0	0	0	4.8	48	84	4.66	199	2.247	50	1.29	215	5.56	4.3	4.310077519	16	265	6.85	4.3	255.8	1	4
58963	1	51	1	4	3	3	0	1	132	72	23.2	1	77.7	183	98.4	5.4	NA	NA	0	0	0	4.2	42	78	4.33	82	0.926	55	1.42	129	3.34	2.345454545	2.352112676	13.1	184	4.76	6.4	380.7	1	2
58972	1	42	1	1	1	3	1.72	2	150	86	20.33	1	59.1	170.5	79.4	5.2	83	4.607	0	0	0	4.1	41	78	4.33	57	0.644	144	3.72	103	2.67	0.715277778	0.717741935	15.1	247	6.39	6.8	404.5	1	1
58978	2	41	1	3	3	1	1.15	2	144	82	39.06	3	106.6	165.2	125	8.8	245	13.6	0	1	1	3.9	39	244	13.54	229	2.585	28	0.72	102	2.64	3.642857143	3.666666667	14.3	130	3.36	3.9	232	1	3
58980	2	54	1	1	2	2	2.7	2	146	82	22.13	1	52.7	154.3	75.6	5.5	87	4.829	0	0	0	4.1	41	84	4.66	66	0.745	61	1.58	111	2.87	1.819672131	1.816455696	13.8	172	4.45	3.6	214.1	0	1
58987	2	60	2	1	1	3	0.37	1	132	84	39.49	3	87.9	149.2	112.2	6.1	NA	NA	1	0	1	4.2	42	88	4.88	137	1.547	74	1.91	161	4.17	2.175675676	2.183246073	14.5	235	6.08	6.3	374.7	0	2
58988	2	77	2	1	1	3	1.29	2	138	60	28.51	2	60.1	145.2	NA	5.9	NA	NA	1	0	1	3.9	39	114	6.33	354	3.997	35	0.91	227	5.87	6.485714286	6.450549451	12.8	262	6.78	5.1	303.3	1	4
58996	1	70	2	3	3	3	2.31	2	132	68	20.79	1	66.6	179	86.7	9.8	164	9.104	0	1	1	3.9	39	162	8.99	103	1.163	79	2.04	136	3.52	1.721518987	1.725490196	14.1	215	5.56	5.3	315.2	0	1
58998	2	80	2	3	3	3	3.85	3	146	60	27.09	2	57.2	145.3	90.2	6.1	84	4.663	1	0	1	4.2	42	77	4.27	197	2.224	66	1.71	134	3.46	2.03030303	2.023391813	13.8	200	5.17	4.7	279.6	0	2
59000	1	53	1	1	1	3	2.31	2	132	78	26.91	2	76.4	168.5	91.4	6.9	NA	NA	0	1	1	4.3	43	200	11.1	115	1.298	42	1.09	119	3.07	2.833333333	2.816513761	15.2	161	4.16	4.6	273.6	0	3
59004	2	74	2	4	3	3	2.77	2	148	54	18.94	1	49.4	161.5	78.2	5.8	NA	NA	0	1	1	4.5	45	137	7.6	66	0.745	113	2.92	142	3.67	1.256637168	1.256849315	12.6	255	6.59	6.3	374.7	0	1
59006	2	58	1	3	3	3	5	3	134	72	27.86	2	63.6	151.1	87.4	5.6	96	5.329	0	0	0	4.4	44	87	4.83	61	0.689	96	2.48	124	3.21	1.291666667	1.294354839	13.8	220	5.69	4.1	243.9	0	1
59009	1	55	1	5	2	1	NA	NA	178	102	28.48	2	80	167.6	95.8	5	NA	NA	0	0	0	4.7	47	95	5.27	123	1.389	58	1.5	167	4.32	2.879310345	2.88	14.7	225	5.82	9.3	553.2	0	3
59010	1	24	1	3	3	2	1.39	2	130	68	20.98	1	65.5	176.7	73.6	5.1	113	6.273	1	0	1	4.4	44	104	5.77	110	1.242	35	0.91	80	2.06	2.285714286	2.263736264	16.8	115	2.97	5.9	350.9	1	2
59016	1	80	2	3	3	3	2.77	2	144	74	29.1	2	77.6	163.3	96.5	5.4	NA	NA	0	0	0	4.6	46	81	4.5	88	0.994	65	1.68	133	3.44	2.046153846	2.047619048	16	198	5.12	6.6	392.6	1	2
59017	2	80	2	3	1	3	0.51	1	184	66	23.81	1	54.5	151.3	84.6	5.9	NA	NA	1	0	1	4.2	42	87	4.83	130	1.468	41	1.06	142	3.67	3.463414634	3.462264151	12.6	183	4.73	4.8	285.5	0	3
59019	2	54	1	4	3	3	2.71	2	118	80	48.09	3	135.4	167.8	127.7	6.3	NA	NA	1	0	1	3.8	38	83	4.61	189	2.134	38	0.98	184	4.76	4.842105263	4.857142857	12.9	222	5.74	6.8	404.5	0	4
59023	2	80	2	3	1	1	1.21	2	136	56	37.77	3	91.8	155.9	110.8	6.1	115	6.384	1	0	1	3.8	38	109	6.05	144	1.626	61	1.58	105	2.71	1.721311475	1.715189873	13.9	166	4.29	7.1	422.3	0	1
59024	2	44	1	4	1	1	0.61	1	130	70	47.85	3	129	164.2	123	5.6	NA	NA	0	0	0	3.6	36	85	4.72	103	1.163	57	1.47	113	2.93	1.98245614	1.993197279	14.7	170	4.4	4.7	279.6	1	1
59026	2	73	2	3	3	1	5	3	138	78	24.99	1	75.5	173.8	104.3	5.5	99	5.495	0	0	0	4.3	43	91	5.05	78	0.881	83	2.15	136	3.51	1.638554217	1.63255814	15.4	219	5.66	5.3	315.2	1	1
59028	1	47	1	1	3	1	2.71	2	140	92	35.67	3	101.4	168.6	109	5.8	114	6.328	1	0	1	4.3	43	105	5.83	341	3.85	44	1.14	165	4.26	3.75	3.736842105	15.5	209	5.4	6.9	410.4	0	3
59035	2	52	1	2	1	3	2.59	2	128	90	29.25	2	72.2	157.1	94	5.7	NA	NA	1	0	1	4.2	42	86	4.77	114	1.287	50	1.29	172	4.45	3.44	3.449612403	12.5	222	5.74	4	237.9	0	3
59036	1	38	1	1	3	1	5	3	136	92	31.21	3	99.1	178.2	102.2	5.1	97	5.384	0	0	0	4.7	47	95	5.27	207	2.337	36	0.93	170	4.4	4.722222222	4.731182796	15.8	206	5.33	6.2	368.8	1	4
59038	2	62	2	1	1	1	1.78	2	142	68	30.54	3	69.9	151.3	103.5	6	100	5.551	1	0	1	4.4	44	92	5.11	61	0.689	55	1.42	116	3	2.109090909	2.112676056	13.1	171	4.42	3	178.4	0	2
59039	1	74	2	5	2	1	0.48	1	172	88	23.78	1	63.1	162.9	91.7	6	NA	NA	0	1	1	4.4	44	131	7.27	158	1.784	49	1.27	134	3.46	2.734693878	2.724409449	13.8	183	4.73	7.1	422.3	1	2
59049	2	39	1	3	1	1	0.82	1	112	82	44.98	3	115.3	160.1	134.4	5.2	NA	NA	0	0	0	3.7	37	84	4.66	240	2.71	38	0.98	209	5.41	5.5	5.520408163	12.9	247	6.39	5.4	321.2	1	4
59064	1	77	2	2	1	2	NA	NA	184	100	27.77	2	71	159.9	110.6	6	NA	NA	1	0	1	3.8	38	96	5.33	101	1.14	31	0.8	124	3.21	4	4.0125	13.1	155	4.01	7	416.4	1	4
59072	1	68	2	3	3	1	5	3	136	88	29.94	2	93.9	177.1	106	5.8	NA	NA	1	0	1	4.3	43	63	3.5	212	2.393	58	1.5	101	2.61	1.74137931	1.74	16	159	4.11	6.9	410.4	0	1
59076	1	70	2	3	3	1	3.09	3	140	74	30.52	3	84.8	166.7	101.1	5.3	NA	NA	1	0	1	4.7	47	111	6.16	165	1.863	45	1.16	121	3.13	2.688888889	2.698275862	15.6	166	4.29	5	297.4	0	2
59078	1	61	2	3	3	1	5	3	144	88	28.21	2	91.8	180.4	103.3	5.6	NA	NA	1	0	1	4.6	46	120	6.66	212	2.393	58	1.5	171	4.42	2.948275862	2.946666667	16.5	229	5.92	7.3	434.2	0	3
59087	2	55	1	4	3	2	0.92	1	142	92	42.71	3	117.7	166	123.1	5.7	103	5.718	1	0	1	3.6	36	99	5.5	95	1.073	80	2.07	86	2.22	1.075	1.072463768	13	166	4.29	5.7	339	1	1
59091	2	76	2	2	3	3	2.95	2	130	58	29.48	2	69	153	93.4	5.9	108	5.995	1	0	1	3.9	39	99	5.5	85	0.96	57	1.47	142	3.68	2.49122807	2.503401361	15.2	199	5.15	4.4	261.7	0	2
59095	1	68	2	4	2	1	1.92	2	192	82	22.32	1	68.6	175.3	86	9.6	288	15.987	0	1	1	4.1	41	283	15.71	102	1.152	38	0.98	143	3.7	3.763157895	3.775510204	14.7	181	4.68	4.1	243.9	1	3
59102	2	72	2	1	1	3	0.84	1	148	74	25.05	2	58.1	152.3	98	7.4	152	8.438	0	1	1	3.6	36	149	8.27	84	0.948	38	0.98	124	3.21	3.263157895	3.275510204	13.8	162	4.19	3.6	214.1	0	3
59106	1	72	2	5	3	1	2.06	2	164	52	24.25	1	64.5	163.1	87.3	5.7	113	6.273	1	0	1	4.1	41	106	5.88	107	1.208	59	1.53	134	3.46	2.271186441	2.261437908	15.2	193	4.99	4.8	285.5	0	2
59107	1	20	1	4	3	2	NA	NA	120	96	28.02	2	86.8	176	99.5	4.9	NA	NA	0	1	1	4.4	44	130	7.22	276	3.116	38	0.98	101	2.61	2.657894737	2.663265306	16	139	3.59	8.1	481.8	0	2
59109	1	68	2	1	1	1	1.32	2	160	82	26.97	2	69.3	160.3	94.7	6.5	83	4.607	0	1	1	3.8	38	77	4.27	228	2.574	40	1.03	150	3.88	3.75	3.766990291	14.3	190	4.91	7.1	422.3	1	3
59113	1	46	1	2	3	3	1.11	2	144	94	29.52	2	92.7	177.2	99.3	6.4	NA	NA	1	0	1	4.9	49	99	5.5	306	3.455	32	0.83	221	5.71	6.90625	6.879518072	15.9	253	6.54	5.9	350.9	0	4
59117	1	56	1	4	3	3	1.25	2	134	74	54.93	3	176.6	179.3	150.8	6	NA	NA	1	0	1	4.3	43	121	6.72	73	0.824	60	1.55	105	2.72	1.75	1.75483871	13.4	165	4.27	4.6	273.6	0	1
59122	1	63	2	3	3	3	3.23	3	154	84	34.43	3	110.2	178.9	112	12.6	NA	NA	0	1	1	3.7	37	331	18.37	745	8.411	29	0.75	247	6.39	8.517241379	8.52	13	276	7.14	6.2	368.8	0	4
59125	1	73	2	1	2	3	0.69	1	180	82	26.98	2	77.7	169.7	100.3	6.7	NA	NA	0	1	1	4.6	46	127	7.05	167	1.885	43	1.11	226	5.85	5.255813953	5.27027027	16.5	269	6.96	4.7	279.6	1	4
59128	1	70	2	1	1	1	1.77	2	116	82	26.72	2	72.3	164.5	94.2	5.5	92	5.107	0	0	0	4.4	44	85	4.72	115	1.298	53	1.37	138	3.57	2.603773585	2.605839416	15	191	4.94	5	297.4	1	2
59130	1	43	1	3	3	2	0	1	142	74	26.73	2	77.8	170.6	87.1	5.4	NA	NA	0	0	0	4.6	46	80	4.44	144	1.626	78	2.02	118	3.05	1.512820513	1.50990099	14.9	196	5.07	6.4	380.7	1	1
59133	1	60	2	1	1	3	3.1	3	134	76	23.62	1	71.6	174.1	90.2	5.9	124	6.883	1	0	1	4.3	43	111	6.16	188	2.123	42	1.09	257	6.64	6.119047619	6.091743119	16.2	299	7.73	6.3	374.7	1	4
59146	2	51	1	3	3	2	2.86	2	124	84	32.05	3	84.1	162	101.6	5.3	NA	NA	0	0	0	4.2	42	95	5.27	191	2.156	56	1.45	181	4.68	3.232142857	3.227586207	14.8	237	6.13	4.9	291.5	0	3
59151	1	80	2	3	1	1	1.37	2	160	74	29.87	2	84.6	168.3	110.4	5.7	115	6.384	1	0	1	4.5	45	110	6.11	145	1.637	40	1.03	126	3.26	3.15	3.165048544	14.6	166	4.29	8.3	493.7	0	3
59152	1	57	1	2	3	1	NA	NA	142	68	28.12	2	73.8	162	96.1	5.3	92	5.107	0	0	0	4.3	43	86	4.77	100	1.129	48	1.24	155	4.01	3.229166667	3.233870968	15	203	5.25	4.6	273.6	0	3
59156	1	40	1	2	3	1	0.78	1	136	88	24.67	1	65.3	162.7	79.9	5.6	NA	NA	0	0	0	4.7	47	96	5.33	245	2.766	47	1.22	142	3.67	3.021276596	3.008196721	15.5	189	4.89	5.5	327.1	0	3
59157	1	75	2	3	2	1	3.43	3	154	76	17.64	1	55.4	177.2	79	5.5	NA	NA	0	0	0	3.9	39	84	4.66	71	0.802	103	2.66	72	1.87	0.699029126	0.703007519	13.7	175	4.53	5.9	350.9	1	1
59167	1	45	1	3	2	1	5	3	122	80	33.27	3	104.1	176.9	112	5.6	NA	NA	0	1	1	4.5	45	139	7.72	364	4.11	40	1.03	213	5.51	5.325	5.349514563	14.4	253	6.54	7	416.4	1	4
59197	2	60	2	1	1	3	0.65	1	136	76	31.24	3	82.4	162.4	NA	5.4	NA	NA	1	0	1	4.1	41	113	6.27	100	1.129	79	2.04	134	3.47	1.696202532	1.700980392	13.7	213	5.51	6.8	404.5	0	1
59199	1	80	2	2	3	1	0.08	1	132	60	22.94	1	61.7	164	96	6.2	114	6.328	1	0	1	4.1	41	109	6.05	221	2.495	36	0.93	124	3.21	3.444444444	3.451612903	11	160	4.14	7.5	446.1	0	3
59201	1	33	1	3	3	2	0.91	1	104	80	NA	NA	NA	NA	NA	5.7	NA	NA	1	0	1	4	40	86	4.77	134	1.513	35	0.91	149	3.85	4.257142857	4.230769231	15	184	4.76	8	475.8	0	4
59204	2	72	2	1	3	1	2.06	2	160	52	25.06	2	56	149.5	88.2	5.8	NA	NA	1	0	1	4.2	42	90	5	139	1.569	51	1.32	194	5.02	3.803921569	3.803030303	13.6	245	6.34	5.5	327.1	0	4
59206	1	58	1	3	3	2	5	3	134	76	38.41	3	123.2	179.1	133.6	6.7	120	6.661	0	1	1	4.4	44	123	6.83	57	0.644	49	1.27	160	4.13	3.265306122	3.251968504	16.1	209	5.4	7	416.4	1	3
59211	2	63	2	4	3	3	2.75	2	156	94	29.72	2	66.6	149.7	95.7	5.5	92	5.107	0	0	0	3.9	39	88	4.88	164	1.852	47	1.22	183	4.73	3.893617021	3.87704918	14.5	230	5.95	7.1	422.3	1	4
59213	1	62	2	1	3	1	5	3	146	102	31.72	3	84.6	163.3	109.8	5.9	143	7.938	0	1	1	4.1	41	134	7.44	148	1.671	74	1.91	139	3.6	1.878378378	1.884816754	17.2	213	5.51	5.6	333.1	0	1
59214	1	73	2	3	3	1	5	3	156	86	21.37	1	62.5	171	83.5	5.4	NA	NA	0	1	1	4.4	44	131	7.27	169	1.908	69	1.78	138	3.57	2	2.005617978	16.8	207	5.35	4.9	291.5	0	2
59217	2	73	2	2	1	3	NA	NA	170	76	19.6	1	44.4	150.5	70.8	6	99	5.495	1	0	1	3.8	38	96	5.33	90	1.016	50	1.29	164	4.24	3.28	3.286821705	13.8	214	5.53	3.8	226	0	3
59223	1	71	2	4	1	1	1.37	2	138	78	23.96	1	77.9	180.3	100.9	8.1	180	9.992	0	1	1	4.2	42	179	9.94	54	0.61	51	1.32	115	2.97	2.254901961	2.25	13.8	166	4.29	4.4	261.7	0	2
59224	1	39	1	3	3	1	5	3	110	84	25.21	2	74.4	171.8	85.8	4.8	NA	NA	0	0	0	4.5	45	78	4.33	41	0.463	61	1.58	109	2.82	1.786885246	1.784810127	16	170	4.4	4.3	255.8	0	1
59226	1	64	2	3	2	3	0.83	1	146	84	29.25	2	93.4	178.7	107.1	12	NA	NA	0	1	1	4.5	45	330	18.32	498	5.622	37	0.96	193	4.99	5.216216216	5.197916667	17.5	230	5.95	3.5	208.2	1	4
59230	2	67	2	3	3	1	2.4	2	140	58	24.22	1	64.2	162.8	82.9	5.3	100	5.551	0	0	0	4.1	41	96	5.33	67	0.756	68	1.76	111	2.87	1.632352941	1.630681818	12.7	179	4.63	5	297.4	1	1
59232	1	70	2	3	1	1	1.72	2	132	66	26.6	2	81	174.5	100.7	5.7	107	5.94	1	0	1	4	40	102	5.66	76	0.858	53	1.37	154	3.98	2.905660377	2.905109489	15.8	207	5.35	6.9	410.4	1	3
59236	1	64	2	3	3	2	4.64	3	130	60	29.1	2	84.7	170.6	100.6	6	NA	NA	0	1	1	3.9	39	243	13.49	146	1.648	43	1.11	92	2.38	2.139534884	2.144144144	9.8	135	3.49	5.5	327.1	0	2
59239	1	78	2	3	3	1	3.43	3	144	64	23.31	1	70.1	173.4	96	8.7	NA	NA	0	1	1	4	40	231	12.82	164	1.852	43	1.11	126	3.26	2.930232558	2.936936937	12.9	169	4.37	5	297.4	0	3
59240	2	80	2	3	3	3	1.57	2	144	64	19.25	1	42.5	148.6	68	6.2	NA	NA	1	0	1	3.6	36	100	5.55	156	1.761	59	1.53	198	5.12	3.355932203	3.346405229	13.1	257	6.65	7	416.4	1	3
59247	2	48	1	4	3	2	3.04	3	144	90	40.18	3	113.8	168.3	127.5	5.4	NA	NA	0	0	0	4.1	41	83	4.61	140	1.581	54	1.4	145	3.75	2.685185185	2.678571429	14.1	199	5.15	6.5	386.6	0	2
59248	1	50	1	4	3	1	5	3	116	86	28.13	2	84.1	172.9	90.7	5.7	NA	NA	1	0	1	4.1	41	69	3.83	81	0.914	62	1.6	147	3.8	2.370967742	2.375	16.6	209	5.4	5.7	339	1	2
59249	1	71	2	4	1	1	3.26	3	152	70	25.77	2	74.2	169.7	95	5.8	114	6.328	1	0	1	4.6	46	102	5.66	45	0.508	43	1.11	132	3.42	3.069767442	3.081081081	17.1	175	4.53	5.6	333.1	0	3
59260	1	60	2	1	2	1	0.68	1	130	66	33.94	3	93.3	165.8	NA	8.3	78	4.33	0	1	1	4.1	41	72	4	62	0.7	44	1.14	66	1.7	1.5	1.49122807	15.2	110	2.84	5.4	321.2	1	1
59264	2	35	1	3	3	2	1.44	2	114	82	28.38	2	79.9	167.8	89.9	5.5	95	5.273	0	0	0	4.1	41	88	4.88	99	1.118	54	1.4	189	4.88	3.5	3.485714286	14.8	243	6.28	4.1	243.9	1	3
59268	2	80	2	2	1	3	2.71	2	130	48	NA	NA	NA	NA	NA	5.7	92	5.107	1	0	1	4.1	41	87	4.83	89	1.005	72	1.86	107	2.77	1.486111111	1.489247312	13.7	179	4.63	5.6	333.1	0	1
59274	2	68	2	1	1	1	1.2	2	144	74	26.56	2	71.7	164.3	105.2	6.1	NA	NA	1	0	1	4.3	43	101	5.61	235	2.653	52	1.34	185	4.79	3.557692308	3.574626866	14.5	237	6.13	4.6	273.6	1	3
59293	1	35	1	1	3	2	0.63	1	130	68	34.25	3	97	168.3	109.5	5.4	NA	NA	1	0	1	4.5	45	119	6.61	838	9.461	26	0.67	238	6.16	9.153846154	9.194029851	17	264	6.83	7	416.4	1	4
59295	1	45	1	2	3	1	2.25	2	114	86	26.63	2	85.6	179.3	90.9	5.7	79	4.385	1	0	1	4.4	44	77	4.27	221	2.495	51	1.32	232	6	4.549019608	4.545454545	13.9	283	7.32	5.8	345	0	4
59300	1	22	1	1	1	2	2.4	2	132	66	25.22	2	72.3	169.3	85.4	5.3	106	5.884	0	0	0	4.7	47	95	5.27	70	0.79	55	1.42	108	2.8	1.963636364	1.971830986	16.3	163	4.22	8.1	481.8	1	1
59320	1	72	2	3	3	3	4.62	3	136	70	28.47	2	87.2	175	111.7	5.9	NA	NA	1	0	1	4.2	42	112	6.22	193	2.179	41	1.06	160	4.14	3.902439024	3.905660377	14.1	201	5.2	5.7	339	1	4
59321	1	74	2	3	3	1	5	3	138	62	32.31	3	103.3	178.8	121.9	5.8	NA	NA	1	0	1	4.1	41	123	6.83	220	2.484	48	1.24	105	2.72	2.1875	2.193548387	14.6	153	3.96	8.4	499.6	1	2
59326	2	66	2	1	1	1	0.72	1	174	74	30.39	3	65.4	146.7	98.6	6.1	NA	NA	1	0	1	4	40	116	6.44	141	1.592	71	1.84	208	5.37	2.929577465	2.918478261	14.4	279	7.21	5.2	309.3	0	3
59332	2	80	2	2	1	3	0.82	1	182	70	27.99	2	62.3	149.2	93	5.6	89	4.94	0	0	0	4.2	42	85	4.72	125	1.411	61	1.58	88	2.27	1.442622951	1.436708861	12.4	149	3.85	7.3	434.2	0	1
59337	1	42	1	3	3	3	0.69	1	140	74	31.05	3	96.5	176.3	107.6	5.6	NA	NA	0	0	0	5.2	52	92	5.11	294	3.319	56	1.45	266	6.88	4.75	4.744827586	15.4	322	8.33	7.2	428.3	1	4
59342	2	46	1	2	3	1	5	3	104	80	39.1	3	102.5	161.9	108.4	5.3	NA	NA	0	0	0	4.1	41	92	5.11	141	1.592	40	1.03	152	3.94	3.8	3.825242718	13.9	192	4.97	4.4	261.7	0	4
59345	1	76	2	3	1	3	NA	NA	140	40	29.78	2	93.3	177	115.6	5.8	117	6.495	1	0	1	4.3	43	111	6.16	137	1.547	56	1.45	197	5.09	3.517857143	3.510344828	14.1	253	6.54	7.5	446.1	1	3
59347	1	35	1	3	3	1	1.8	2	136	80	32.01	3	105.8	181.8	116.1	5.3	107	5.94	0	0	0	4.1	41	98	5.44	55	0.621	58	1.5	65	1.68	1.120689655	1.12	13.5	123	3.18	3.9	232	1	1
59349	2	63	2	3	2	1	2.57	2	138	62	45.39	3	114.9	159.1	123.7	6.4	NA	NA	0	1	1	4.1	41	171	9.49	176	1.987	58	1.5	171	4.42	2.948275862	2.946666667	11.4	229	5.92	6.9	410.4	0	3
59356	1	32	1	1	2	2	NA	NA	130	74	32.13	3	95.5	172.4	105.3	5.9	96	5.329	1	0	1	4.3	43	95	5.27	124	1.4	43	1.11	133	3.44	3.093023256	3.099099099	15.5	176	4.55	5.7	339	1	3
59360	2	48	1	3	3	1	1.72	2	126	80	20.09	1	59.7	172.4	75.6	5.8	NA	NA	1	0	1	4.8	48	77	4.27	85	0.96	57	1.47	128	3.31	2.245614035	2.25170068	13.4	185	4.78	3.2	190.3	1	2
59364	2	25	1	1	3	2	3.69	3	114	88	31.96	3	80.6	158.8	106	5.7	NA	NA	1	0	1	4	40	79	4.39	91	1.027	65	1.68	116	3	1.784615385	1.785714286	14.9	181	4.68	3.4	202.2	1	1
59378	1	57	1	4	1	1	2.37	2	134	84	27.28	2	88.5	180.1	102.6	6.4	NA	NA	1	0	1	4.4	44	94	5.22	115	1.298	62	1.6	152	3.93	2.451612903	2.45625	16.3	214	5.53	5.7	339	1	2
59384	1	42	1	3	3	3	1.34	2	112	82	30.06	3	92.9	175.8	104.4	5.9	NA	NA	1	0	1	4.4	44	90	5	217	2.45	43	1.11	179	4.63	4.162790698	4.171171171	15.8	222	5.74	7.1	422.3	0	4
59385	2	43	1	4	2	1	1.08	2	138	78	27.33	2	76.6	167.4	92	5.2	101	5.607	0	0	0	3.9	39	96	5.33	96	1.084	58	1.5	130	3.36	2.24137931	2.24	10.4	188	4.86	3.3	196.3	0	2
59391	1	60	2	3	2	1	5	3	144	90	28.82	2	93.7	180.3	101.2	4.9	119	6.606	1	0	1	4.7	47	110	6.11	101	1.14	38	0.98	108	2.8	2.842105263	2.857142857	15.3	146	3.78	8.9	529.4	0	3
59393	2	80	2	3	1	3	5	3	136	70	27.61	2	65.4	153.9	NA	5.3	NA	NA	0	0	0	3.7	37	95	5.27	141	1.592	38	0.98	115	2.98	3.026315789	3.040816327	13.6	153	3.96	4.6	273.6	0	3
59404	1	31	1	3	2	3	0.82	1	120	80	35.06	3	119.1	184.3	113.4	5.5	NA	NA	1	0	1	4.3	43	106	5.88	483	5.453	34	0.88	151	3.9	4.441176471	4.431818182	16	185	4.78	7.1	422.3	1	4
59406	2	77	2	4	1	3	0.83	1	148	74	NA	NA	96.6	NA	NA	7.3	NA	NA	0	1	1	4.3	43	140	7.77	153	1.727	68	1.76	128	3.31	1.882352941	1.880681818	13.7	196	5.07	9.1	541.3	1	1
59408	1	48	1	4	2	3	1.48	2	134	66	36.81	3	97.2	162.5	115.5	6.2	NA	NA	1	0	1	4.2	42	111	6.16	258	2.913	31	0.8	143	3.7	4.612903226	4.625	15	174	4.5	6.5	386.6	1	4
59417	2	44	1	5	1	3	0.69	1	116	82	35.09	3	88.7	159	112.1	6.2	NA	NA	1	0	1	4.2	42	126	6.99	200	2.258	62	1.6	211	5.46	3.403225806	3.4125	14.2	273	7.06	4	237.9	1	3
59418	1	48	1	3	3	1	3.36	3	108	84	26.33	2	78.9	173.1	91.5	5.4	108	5.995	1	0	1	4.4	44	102	5.66	54	0.61	53	1.37	149	3.85	2.811320755	2.810218978	14.5	202	5.22	6.4	380.7	0	3
59420	1	76	2	3	2	3	3.23	3	134	66	25.8	2	83.6	180	96.4	6.4	139	7.716	0	1	1	4.4	44	134	7.44	82	0.926	71	1.84	92	2.38	1.295774648	1.293478261	13.3	163	4.22	5	297.4	1	1
59425	1	61	2	4	1	1	2.06	2	136	82	29.25	2	76.3	161.5	100.8	4.7	NA	NA	0	0	0	4.1	41	100	5.55	537	6.063	22	0.57	161	4.16	7.318181818	7.298245614	15.1	183	4.73	4.6	273.6	1	4
59426	1	45	1	2	3	1	2.27	2	134	76	25.2	2	79.3	177.4	90.7	5.7	90	4.996	1	0	1	4.4	44	82	4.55	91	1.027	58	1.5	164	4.24	2.827586207	2.826666667	15.8	222	5.74	4.5	267.7	0	3
59427	1	54	1	3	1	1	3.4	3	150	72	21.47	1	78.5	191.2	96.1	5.5	95	5.273	0	0	0	3.9	39	86	4.77	198	2.235	30	0.78	190	4.91	6.333333333	6.294871795	13.9	220	5.69	6	356.9	1	4
59433	1	63	2	3	3	1	5	3	140	94	24.15	1	77.2	178.8	94.5	5.2	NA	NA	0	0	0	4.2	42	92	5.11	123	1.389	67	1.73	132	3.42	1.970149254	1.976878613	14.5	199	5.15	4.9	291.5	1	1
59434	1	80	2	3	1	3	1.78	2	148	48	30.67	3	75.8	157.2	105	5.6	NA	NA	1	0	1	3.8	38	121	6.72	88	0.994	47	1.22	105	2.71	2.234042553	2.221311475	13.4	152	3.93	5.2	309.3	1	2
59437	1	60	2	1	2	3	1.09	2	136	66	26.19	2	75.6	169.9	95.9	5.5	121	6.717	1	0	1	4.6	46	113	6.27	126	1.423	38	0.98	133	3.44	3.5	3.510204082	14.6	171	4.42	6.2	368.8	0	3
59443	1	30	1	4	2	2	0	1	140	84	29.52	2	99.2	183.3	94	5.4	NA	NA	1	0	1	4.3	43	103	5.72	208	2.348	33	0.85	117	3.03	3.545454545	3.564705882	15.9	150	3.88	5.8	345	0	3
59444	2	71	2	1	3	3	4.46	3	146	70	37.39	3	83.8	149.7	100	10.5	NA	NA	0	1	1	4.1	41	218	12.1	265	2.992	60	1.55	232	6	3.866666667	3.870967742	13.4	292	7.55	3.9	232	1	4
59446	2	43	1	3	3	1	2.21	2	114	80	32.43	3	84.8	161.7	100.8	5.4	NA	NA	1	0	1	3.8	38	106	5.88	283	3.195	47	1.22	235	6.07	5	4.975409836	11.3	282	7.29	4	237.9	0	4
59451	1	63	2	1	2	1	1.12	2	180	102	32.17	3	97.3	173.9	113.1	6.3	NA	NA	1	0	1	4.3	43	87	4.83	178	2.01	51	1.32	148	3.83	2.901960784	2.901515152	16.3	199	5.15	5.6	333.1	0	3
59457	1	26	1	3	3	2	2.22	2	130	64	31.28	3	94.6	173.9	98.5	4.2	NA	NA	1	0	1	4.7	47	115	6.38	204	2.303	35	0.91	148	3.82	4.228571429	4.197802198	15	183	4.73	6.6	392.6	0	4
59463	2	54	1	3	2	1	1.36	2	138	76	38.4	3	93.8	156.3	109	4.8	91	5.051	0	0	0	4.1	41	85	4.72	78	0.881	61	1.58	161	4.16	2.639344262	2.632911392	14.1	222	5.74	6.8	404.5	0	2
59468	2	72	2	3	3	1	NA	NA	148	94	26.06	2	72.6	166.9	88.1	5.3	NA	NA	0	0	0	3.9	39	80	4.44	61	0.689	82	2.12	122	3.16	1.487804878	1.490566038	12.9	204	5.28	4.8	285.5	0	1
59480	2	67	2	1	1	3	1.23	2	150	66	26.83	2	65.2	155.9	91	5.9	107	5.94	1	0	1	4.3	43	97	5.38	86	0.971	85	2.2	87	2.25	1.023529412	1.022727273	12.6	172	4.45	4.7	279.6	0	1
59484	1	37	1	1	1	1	1.94	2	120	84	33.28	3	78	153.1	99	6	NA	NA	1	0	1	4.2	42	84	4.66	245	2.766	47	1.22	190	4.91	4.042553191	4.024590164	16	237	6.13	5.8	345	0	4
59486	1	79	2	1	3	1	2.02	2	142	66	23.19	1	67.5	170.6	94.6	5.2	NA	NA	0	0	0	4	40	77	4.27	133	1.502	44	1.14	123	3.18	2.795454545	2.789473684	12.3	167	4.32	7	416.4	0	2
59487	1	36	1	1	3	3	0.96	1	184	118	24.31	1	76	176.8	91.6	4.9	NA	NA	0	0	0	4.8	48	89	4.94	134	1.513	103	2.66	115	2.98	1.116504854	1.120300752	14.9	218	5.64	5.4	321.2	0	1
59493	2	52	1	1	2	2	3.43	3	130	70	25.26	2	59.2	153.1	86.3	4.8	79	4.385	0	0	0	4	40	76	4.22	55	0.621	55	1.42	147	3.8	2.672727273	2.676056338	14.5	202	5.22	3.3	196.3	0	2
59497	1	46	1	3	3	1	1.78	2	126	84	43.17	3	130.7	174	131	5.8	105	5.829	1	0	1	3.7	37	99	5.5	109	1.231	41	1.06	151	3.91	3.682926829	3.688679245	13.6	192	4.97	6.5	386.6	0	3
59509	2	67	2	2	3	1	NA	NA	126	84	23.09	1	54.7	153.9	83.9	6	NA	NA	1	0	1	4.7	47	82	4.55	149	1.682	65	1.68	158	4.09	2.430769231	2.43452381	13.1	223	5.77	6.2	368.8	0	2
59514	2	41	1	3	1	3	0.3	1	134	94	51.3	3	129.2	158.7	148	6.6	129	7.161	0	1	1	3.7	37	124	6.88	374	4.222	50	1.29	183	4.74	3.66	3.674418605	13.1	233	6.03	6.3	374.7	1	3
59516	2	62	2	4	1	3	0.76	1	170	100	32.35	3	99.4	175.3	NA	6.7	116	6.439	0	1	1	4.3	43	111	6.16	109	1.231	52	1.34	99	2.56	1.903846154	1.910447761	14	151	3.9	6.9	410.4	0	1
59521	1	53	1	1	3	1	2.72	2	134	78	24.19	1	67.7	167.3	85.9	5.4	95	5.273	0	0	0	4.5	45	89	4.94	133	1.502	43	1.11	187	4.84	4.348837209	4.36036036	16.4	230	5.95	5.8	345	0	4
59527	2	74	2	3	1	1	1.68	2	130	78	20.74	1	49.9	155.1	NA	5.2	NA	NA	0	0	0	4.3	43	87	4.83	218	2.461	46	1.19	213	5.51	4.630434783	4.630252101	13.9	259	6.7	4.6	273.6	1	4
59530	2	42	1	3	3	1	5	3	108	82	22.62	1	53.5	153.8	76.1	5.5	NA	NA	1	0	1	4.2	42	104	5.77	125	1.411	61	1.58	161	4.16	2.639344262	2.632911392	12.4	222	5.74	4	237.9	0	2
59539	1	42	1	3	2	1	1.11	2	118	84	27.18	2	84.1	175.9	99.5	5.4	111	6.162	1	0	1	5	50	102	5.66	233	2.631	54	1.4	198	5.12	3.666666667	3.657142857	16.5	252	6.52	6.5	386.6	1	3
59542	1	58	1	1	1	1	NA	NA	134	82	32.46	3	101.7	177	113.7	6	NA	NA	1	0	1	4	40	90	5	160	1.806	38	0.98	106	2.74	2.789473684	2.795918367	15.5	144	3.72	5.3	315.2	1	2
59546	1	49	1	1	2	3	2.7	2	150	94	34.23	3	91.5	163.5	112.6	5.2	99	5.495	0	0	0	3.8	38	90	5	228	2.574	52	1.34	234	6.06	4.5	4.52238806	13.3	286	7.4	9.5	565.1	0	4
59547	2	51	1	3	2	3	0.83	1	138	94	19.15	1	53.8	167.6	71.7	5.7	NA	NA	1	0	1	4.4	44	88	4.88	122	1.377	49	1.27	172	4.45	3.510204082	3.503937008	14.4	221	5.72	4.9	291.5	1	3
59553	2	32	1	3	2	1	1.74	2	110	82	22.61	1	59.4	162.1	76.6	4.7	NA	NA	0	0	0	4.5	45	57	3.16	75	0.847	64	1.66	65	1.68	1.015625	1.012048193	14.8	129	3.34	4	237.9	0	1
59561	1	67	2	1	1	1	1.94	2	118	82	28.04	2	84.2	173.3	103.4	5.9	97	5.384	1	0	1	4.4	44	92	5.11	98	1.106	47	1.22	145	3.75	3.085106383	3.073770492	14.9	192	4.97	5.5	327.1	1	3
59565	2	42	1	3	1	1	1.65	2	164	96	34.72	3	84.6	156.1	108.2	5.8	NA	NA	0	1	1	3.6	36	138	7.66	345	3.895	25	0.65	156	4.03	6.24	6.2	15	181	4.68	6.4	380.7	1	4
59566	1	55	1	3	2	3	3.69	3	186	106	18.11	1	58.3	179.4	80.2	5.3	NA	NA	0	0	0	4.8	48	65	3.61	78	0.881	85	2.2	154	3.98	1.811764706	1.809090909	19.5	239	6.18	4.8	285.5	0	1
59567	2	33	1	1	1	3	0.31	1	110	80	36.86	3	86.4	153.1	111.8	5.5	NA	NA	0	0	0	4	40	90	5	150	1.694	51	1.32	161	4.16	3.156862745	3.151515152	13.3	212	5.48	4.7	279.6	0	3
59568	1	21	1	2	1	2	0.91	1	138	76	19.98	1	61.2	175	75.6	5.2	96	5.329	0	0	0	4.9	49	86	4.77	83	0.937	59	1.53	114	2.94	1.93220339	1.921568627	15.6	173	4.47	4.6	273.6	1	1
59570	2	72	2	5	1	1	1.1	2	128	82	27.57	2	61.7	149.6	98.6	7.1	NA	NA	0	1	1	4.1	41	62	3.44	203	2.292	34	0.88	149	3.85	4.382352941	4.375	15	183	4.73	8	475.8	0	4
59582	1	71	2	1	3	1	0.2	1	176	82	35.33	3	92.5	161.8	116.2	5.4	NA	NA	0	0	0	3.9	39	87	4.83	153	1.727	40	1.03	108	2.8	2.7	2.718446602	12.7	148	3.83	9.1	541.3	1	2
59586	2	60	2	2	1	3	1.37	2	138	66	29.97	2	73.3	156.4	97.9	5.7	NA	NA	1	0	1	4.3	43	88	4.88	184	2.077	45	1.16	98	2.54	2.177777778	2.189655172	14.3	143	3.7	4.2	249.8	1	2
59588	2	53	1	1	1	1	5	3	136	78	35.51	3	105.9	172.7	114.5	5.7	105	5.829	1	0	1	4.8	48	98	5.44	226	2.552	60	1.55	158	4.09	2.633333333	2.638709677	14	218	5.64	6.4	380.7	1	2
59591	2	76	2	4	3	1	1.58	2	158	60	39.53	3	104.9	162.9	118.7	6.5	75	4.163	0	1	1	3.8	38	73	4.05	88	0.994	49	1.27	172	4.45	3.510204082	3.503937008	12.3	221	5.72	6.9	410.4	0	3
59593	2	31	1	4	1	2	0.55	1	144	100	25.16	2	61.3	156.1	NA	5.5	NA	NA	0	0	0	3.9	39	80	4.44	120	1.355	44	1.14	128	3.31	2.909090909	2.903508772	11.6	172	4.45	5.8	345	0	3
59604	1	78	2	3	3	1	4.12	3	154	58	26.18	2	63.3	155.5	94.4	5.6	NA	NA	0	0	0	4	40	84	4.66	86	0.971	57	1.47	136	3.52	2.385964912	2.394557823	15.2	193	4.99	5.5	327.1	0	2
59605	1	47	1	3	3	1	5	3	122	94	26.32	2	89.7	184.6	92.7	5.2	NA	NA	0	0	0	4.5	45	90	5	181	2.043	63	1.63	161	4.16	2.555555556	2.552147239	16.3	224	5.79	7.5	446.1	0	2
59608	2	36	1	1	1	3	NA	NA	114	82	24.64	1	63.7	160.8	86.1	4.9	NA	NA	0	0	0	4.5	45	87	4.83	117	1.321	54	1.4	147	3.8	2.722222222	2.714285714	12.4	201	5.2	4.4	261.7	0	2
59610	2	39	1	3	2	1	1.01	2	124	88	37.98	3	98.2	160.8	111.9	5.5	NA	NA	0	0	0	4	40	86	4.77	165	1.863	65	1.68	165	4.27	2.538461538	2.541666667	14.1	230	5.95	4.6	273.6	0	2
59612	1	69	2	2	2	1	0.93	1	134	72	31.62	3	88.3	167.1	107.5	6.2	108	5.995	1	0	1	4.6	46	105	5.83	342	3.861	31	0.8	111	2.87	3.580645161	3.5875	12	142	3.67	9.1	541.3	1	3
59615	1	70	2	5	3	3	0.92	1	136	62	29.24	2	84.1	169.6	104.1	5.4	NA	NA	0	0	0	4.3	43	78	4.33	166	1.874	70	1.81	108	2.79	1.542857143	1.541436464	12.5	178	4.6	9.6	571	0	1
59618	2	71	2	3	2	3	NA	NA	146	78	30.43	3	74.9	156.9	98.2	7.8	NA	NA	0	1	1	4.4	44	237	13.16	125	1.411	81	2.09	62	1.61	0.765432099	0.770334928	13	143	3.7	6.2	368.8	0	1
59622	2	60	2	1	2	3	2.7	2	138	78	26.65	2	55.8	144.7	91.4	5.6	87	4.829	0	0	0	4.3	43	81	4.5	209	2.36	59	1.53	256	6.62	4.338983051	4.326797386	13.5	315	8.15	3.7	220.1	0	4
59627	2	71	2	4	2	3	3.69	3	138	52	39.82	3	98.4	157.2	NA	7.4	165	9.159	0	1	1	3.7	37	162	8.99	61	0.689	59	1.53	149	3.85	2.525423729	2.516339869	12	208	5.38	4.8	285.5	0	2
59631	1	64	2	3	3	2	5	3	138	72	20.77	1	65.5	177.6	81.8	5.3	NA	NA	0	0	0	4.6	46	95	5.27	146	1.648	57	1.47	173	4.48	3.035087719	3.047619048	14.3	230	5.95	4.2	249.8	0	3
59632	1	54	1	4	2	3	2.18	2	130	46	27.34	2	79.2	170.2	87	5.5	NA	NA	0	0	0	4.4	44	96	5.33	370	4.177	38	0.98	138	3.57	3.631578947	3.642857143	15.9	176	4.55	5	297.4	1	3
59636	2	47	1	1	2	1	0.85	1	136	86	31.33	3	64.7	143.7	98.5	5.7	NA	NA	1	0	1	4	40	96	5.33	343	3.872	41	1.06	202	5.22	4.926829268	4.924528302	13.6	243	6.28	4.6	273.6	0	4
59637	2	40	1	3	3	3	0.57	1	114	86	45.66	3	127.2	166.9	130.8	5.2	NA	NA	0	0	0	4	40	87	4.83	156	1.761	42	1.09	155	4	3.69047619	3.669724771	14.9	197	5.09	5	297.4	1	3
59639	2	71	2	3	2	1	2.4	2	138	42	20.18	1	44.5	148.5	78	5.3	NA	NA	0	0	0	4.5	45	87	4.83	274	3.093	65	1.68	231	5.97	3.553846154	3.553571429	10.4	296	7.65	8.2	487.7	0	3
59640	1	54	1	3	3	1	1.64	2	140	88	41.79	3	129	175.7	129.8	5.9	101	5.607	1	0	1	4.1	41	103	5.72	194	2.19	32	0.83	118	3.05	3.6875	3.674698795	15.4	150	3.88	9.1	541.3	0	3
59644	2	64	2	1	1	1	0.69	1	158	82	32.59	3	84.9	161.4	111	7.9	NA	NA	0	1	1	4.5	45	170	9.44	167	1.885	56	1.45	108	2.79	1.928571429	1.924137931	12.2	164	4.24	6.5	386.6	1	1
59651	2	67	2	3	3	1	5	3	136	78	22.65	1	60.1	162.9	86.9	5.6	NA	NA	0	0	0	3.8	38	78	4.33	179	2.021	73	1.89	141	3.64	1.931506849	1.925925926	12.7	214	5.53	3.5	208.2	0	1
59655	2	23	1	4	3	2	1.15	2	116	86	47.09	3	120.4	159.9	130	4.9	NA	NA	0	0	0	3.5	35	84	4.66	68	0.768	43	1.11	159	4.11	3.697674419	3.702702703	12	202	5.22	5.9	350.9	0	3
59659	1	80	2	3	3	1	4.12	3	162	98	30.63	3	97.8	178.7	119	5.9	107	5.94	1	0	1	4.1	41	104	5.77	87	0.982	42	1.09	122	3.15	2.904761905	2.889908257	15	164	4.24	7	416.4	1	3
59666	1	66	2	4	1	1	2.31	2	134	86	27.62	2	88.6	179.1	94.3	8.3	NA	NA	0	1	1	4.4	44	237	13.16	98	1.106	41	1.06	104	2.69	2.536585366	2.537735849	13.7	145	3.75	6.5	386.6	1	2
59667	2	75	2	2	1	3	5	3	130	34	25.74	2	62.4	155.7	96.1	6.5	NA	NA	0	1	1	4.1	41	176	9.77	52	0.587	68	1.76	63	1.63	0.926470588	0.926136364	11.1	131	3.39	6.3	374.7	0	1
59673	1	80	2	3	3	1	2.2	2	162	54	34.81	3	95.7	165.8	118.7	5.2	121	6.717	1	0	1	4	40	120	6.66	73	0.824	62	1.6	85	2.2	1.370967742	1.375	16	147	3.8	5	297.4	1	1
59674	2	61	2	3	3	3	2.12	2	132	84	35.34	3	94.7	163.7	103.2	5.5	92	5.107	0	0	0	4.4	44	89	4.94	121	1.366	43	1.11	149	3.86	3.465116279	3.477477477	14.5	192	4.97	6.5	386.6	0	3
59675	2	80	2	3	3	3	4.12	3	164	66	21.5	1	52.2	155.8	82.3	5.6	91	5.051	0	0	0	3.7	37	90	5	74	0.835	79	2.04	132	3.42	1.670886076	1.676470588	13.1	211	5.46	4	237.9	0	1
59678	1	51	1	4	2	1	4.51	3	130	90	30.89	3	91.6	172.2	96.7	5.9	99	5.495	1	0	1	4.4	44	92	5.11	99	1.118	56	1.45	159	4.11	2.839285714	2.834482759	13.4	215	5.56	6.8	404.5	0	3
59689	1	44	1	3	3	1	2.21	2	134	78	35.93	3	121.5	183.9	121.1	5.4	NA	NA	0	0	0	4.1	41	83	4.61	168	1.897	37	0.96	147	3.8	3.972972973	3.958333333	16.2	184	4.76	6.7	398.5	0	4
59694	1	42	1	1	1	1	0.78	1	138	88	41.04	3	114.6	167.1	128.6	6.4	NA	NA	1	0	1	4.3	43	111	6.16	629	7.101	26	0.67	158	4.09	6.076923077	6.104477612	14.6	184	4.76	6	356.9	1	4
59710	1	44	1	3	2	3	1.25	2	112	86	24.23	1	84.1	186.3	97.9	4.7	NA	NA	0	0	0	4.3	43	74	4.11	140	1.581	49	1.27	95	2.45	1.93877551	1.929133858	16.4	144	3.72	7.9	469.9	1	1
59713	2	65	2	4	2	2	1.28	2	158	62	25.7	2	63.5	157.2	88	5.6	NA	NA	0	0	0	4.3	43	87	4.83	137	1.547	52	1.34	144	3.73	2.769230769	2.78358209	10.9	196	5.07	4.1	243.9	1	2
59716	1	41	1	3	3	2	1.94	2	126	80	24.85	1	79.1	178.4	89.7	5.4	NA	NA	0	0	0	4.6	46	94	5.22	116	1.31	63	1.63	134	3.46	2.126984127	2.122699387	15.2	197	5.09	5.2	309.3	1	2
59728	1	72	2	4	2	3	3.6	3	142	92	30.35	3	111.9	192	117.8	6.2	NA	NA	1	0	1	4.2	42	94	5.22	142	1.603	46	1.19	139	3.59	3.02173913	3.016806723	14.2	185	4.78	6.1	362.8	1	3
59739	2	76	2	1	3	3	1.75	2	166	52	23.98	1	57.6	155	87.5	6.9	158	8.771	0	1	1	4.1	41	153	8.49	67	0.756	67	1.73	84	2.17	1.253731343	1.25433526	11.8	151	3.9	6.5	386.6	0	1
59741	1	60	2	4	3	3	3.23	3	138	78	31.63	3	97.2	175.3	109.3	6.2	NA	NA	1	0	1	4.4	44	95	5.27	117	1.321	53	1.37	131	3.39	2.471698113	2.474452555	14.5	184	4.76	8.3	493.7	1	2
59747	1	28	1	5	3	2	3.5	3	126	92	25.53	2	75.8	172.3	92.3	5.4	NA	NA	0	0	0	4.7	47	93	5.16	72	0.813	53	1.37	167	4.32	3.150943396	3.153284672	16.8	220	5.69	5.8	345	0	3
59749	1	52	1	3	2	1	2.18	2	130	74	20.76	1	65.1	177.1	81.4	5.6	98	5.44	0	0	0	4.3	43	90	5	71	0.802	60	1.55	118	3.05	1.966666667	1.967741935	14.7	178	4.6	4.9	291.5	0	1
59759	2	32	1	4	3	3	5	3	106	82	31.82	3	85.7	164.1	101	5	85	4.718	0	0	0	3.5	35	82	4.55	88	0.994	38	0.98	153	3.96	4.026315789	4.040816327	13.3	191	4.94	4.4	261.7	0	4
59760	2	67	2	3	1	3	NA	NA	142	74	40.76	3	87.6	146.6	129.1	9.2	226	12.545	0	1	1	4.2	42	224	12.43	411	4.64	39	1.01	249	6.44	6.384615385	6.376237624	14.3	288	7.45	6.3	374.7	1	4
59765	1	51	1	1	2	1	NA	NA	138	88	27.46	2	77.7	168.2	97.4	5.2	NA	NA	0	0	0	4.5	45	95	5.27	275	3.105	44	1.14	255	6.59	5.795454545	5.780701754	16.5	299	7.73	4.5	267.7	0	4
59766	1	23	1	3	3	2	3.69	3	136	68	26.24	2	89.6	184.8	91	4.7	NA	NA	0	0	0	4.9	49	88	4.88	64	0.723	53	1.37	91	2.35	1.716981132	1.715328467	16.3	144	3.72	6.3	374.7	0	1
59777	1	29	1	3	1	1	0.41	1	114	84	27.79	2	99.8	189.5	111.3	5	96	5.329	0	0	0	4.3	43	93	5.16	112	1.264	45	1.16	115	2.98	2.555555556	2.568965517	15.4	160	4.14	6.8	404.5	0	2
59779	1	47	1	3	3	1	0.79	1	142	76	25.51	2	75.2	171.7	98.6	6	NA	NA	1	0	1	4.3	43	93	5.16	109	1.231	29	0.75	161	4.16	5.551724138	5.546666667	15.1	190	4.91	5.9	350.9	1	4
59780	1	54	1	4	1	1	1.69	2	164	90	43.9	3	143.2	180.6	142.2	7.4	NA	NA	0	1	1	4.5	45	73	4.05	92	1.039	44	1.14	85	2.2	1.931818182	1.929824561	14.4	129	3.34	6.8	404.5	0	1
59792	1	77	2	3	1	1	2.29	2	134	76	28.35	2	78.3	166.2	96.5	5.6	NA	NA	0	0	0	4.2	42	82	4.55	116	1.31	44	1.14	179	4.63	4.068181818	4.061403509	15.1	223	5.77	6.8	404.5	1	4
59795	2	62	2	2	3	3	4.39	3	140	70	30.55	3	71.8	153.3	96.2	5.5	87	4.829	0	0	0	4.1	41	88	4.88	91	1.027	61	1.58	146	3.77	2.393442623	2.386075949	12.3	207	5.35	3.5	208.2	1	2
59796	1	40	1	3	1	1	1.02	2	136	78	44.96	3	145.2	179.7	142.5	6.4	114	6.328	1	0	1	4.3	43	111	6.16	460	5.193	30	0.78	156	4.03	5.2	5.166666667	14.4	186	4.81	5.3	315.2	1	4
59802	1	44	1	3	3	1	5	3	122	82	30.42	3	107.3	187.8	118.3	5.4	94	5.218	0	0	0	4.3	43	90	5	94	1.061	37	0.96	195	5.04	5.27027027	5.25	14.5	232	6	7.8	463.9	1	4
59806	2	53	1	5	3	3	2.29	2	114	84	33.64	3	89.5	163.1	109.6	5.3	NA	NA	0	0	0	4.1	41	89	4.94	63	0.711	50	1.29	120	3.11	2.4	2.410852713	14.1	170	4.4	6.4	380.7	0	2
59809	1	57	1	2	1	1	0.6	1	142	88	24.36	1	68.1	167.2	92.9	5	138	7.66	0	1	1	4.4	44	133	7.38	111	1.253	45	1.16	208	5.38	4.622222222	4.637931034	15.2	253	6.54	7.5	446.1	1	4
59813	1	43	1	3	2	1	0.63	1	124	80	32.38	3	101.8	177.3	109.4	5.4	102	5.662	1	0	1	4.3	43	101	5.61	379	4.279	24	0.62	124	3.21	5.166666667	5.177419355	15.2	148	3.83	7.1	422.3	1	4
59816	2	52	1	4	1	1	1.85	2	130	68	31.68	3	85	163.8	93.6	16.4	NA	NA	0	1	1	3.8	38	351	19.48	300	3.387	53	1.37	220	5.69	4.150943396	4.153284672	13.8	273	7.06	6	356.9	1	4
59827	2	77	2	4	1	1	1.24	2	160	78	26.58	2	71.4	163.9	95.4	5.8	NA	NA	1	0	1	4.1	41	99	5.5	208	2.348	69	1.78	159	4.12	2.304347826	2.314606742	12.9	228	5.9	6.1	362.8	0	2
59828	2	80	2	2	3	3	1.8	2	176	80	23.84	1	56.4	153.8	85.6	5.9	NA	NA	1	0	1	4.4	44	89	4.94	318	3.59	42	1.09	274	7.08	6.523809524	6.495412844	13.4	316	8.17	5.7	339	1	4
59833	2	62	2	3	3	3	NA	NA	150	66	36.45	3	102.5	167.7	118.7	5.9	105	5.829	1	0	1	4	40	100	5.55	204	2.303	44	1.14	152	3.93	3.454545455	3.447368421	11.6	196	5.07	6.6	392.6	0	3
59837	1	31	1	3	3	1	NA	NA	134	70	31.15	3	105	183.6	89.9	5.3	104	5.773	0	0	0	4.7	47	95	5.27	80	0.903	45	1.16	137	3.55	3.044444444	3.060344828	15.8	182	4.71	7.5	446.1	0	3
59844	2	79	2	4	1	3	1.55	2	166	72	42.14	3	118.8	167.9	121	5.7	NA	NA	1	0	1	3.8	38	82	4.55	66	0.745	55	1.42	114	2.95	2.072727273	2.077464789	11.8	169	4.37	7.5	446.1	0	2
59855	2	56	1	1	1	3	1.2	2	160	92	34.83	3	87.4	158.4	107.4	5.8	129	7.161	0	1	1	4.2	42	123	6.83	107	1.208	58	1.5	146	3.78	2.517241379	2.52	14.7	204	5.28	5.4	321.2	1	2
59856	1	28	1	3	2	2	4.85	3	110	80	20.91	1	74.3	188.5	82.2	5.6	NA	NA	0	0	0	4.2	42	85	4.72	82	0.926	34	0.88	110	2.84	3.235294118	3.227272727	15.1	144	3.72	4.5	267.7	1	3
59857	2	54	1	3	3	1	3.36	3	116	88	24	1	68.8	169.3	88.3	5.8	83	4.607	1	0	1	NA	NA	NA	NA	NA	NA	80	2.07	205	5.3	2.5625	2.560386473	14.8	285	7.37	NA	NA	0	2
59863	2	73	2	3	2	1	2.06	2	122	80	29.29	2	66.6	150.8	96	5.6	NA	NA	0	0	0	4.1	41	88	4.88	234	2.642	50	1.29	236	6.11	4.72	4.736434109	13.1	286	7.4	6.6	392.6	0	4
59864	1	50	1	4	2	1	2.18	2	116	80	24.96	1	78.1	176.9	88	6.4	NA	NA	1	0	1	4.1	41	86	4.77	265	2.992	29	0.75	235	6.08	8.103448276	8.106666667	16.1	264	6.83	4.5	267.7	1	4
59865	1	78	2	3	3	1	4.8	3	130	70	27.99	2	80.9	170	112.3	5.6	95	5.273	0	0	0	4	40	90	5	177	1.998	43	1.11	135	3.49	3.139534884	3.144144144	16.8	178	4.6	6.8	404.5	0	3
59869	1	62	2	1	2	1	5	3	176	82	29.89	2	87	170.6	106	6.9	NA	NA	0	1	1	4.4	44	133	7.38	479	5.408	36	0.93	140	3.62	3.888888889	3.892473118	14.1	176	4.55	7.2	428.3	1	4
59870	1	35	1	1	1	3	0.02	1	136	78	29.76	2	83.2	167.2	100.3	5.9	NA	NA	1	0	1	4.6	46	71	3.94	213	2.405	51	1.32	189	4.89	3.705882353	3.704545455	17.7	240	6.21	5.8	345	1	3
59878	1	51	1	4	3	1	0.14	1	124	86	27.5	2	84.6	175.4	102.6	5.6	NA	NA	0	0	0	4.7	47	90	5	272	3.071	66	1.71	206	5.32	3.121212121	3.111111111	13.9	272	7.03	10.4	618.6	1	3
59879	1	75	2	4	1	3	0.09	1	152	88	19.56	1	54.1	166.3	74.6	6.1	97	5.384	1	0	1	4.4	44	90	5	48	0.542	77	1.99	142	3.67	1.844155844	1.844221106	13.9	219	5.66	5	297.4	1	1
59888	2	65	2	2	3	1	NA	NA	136	62	26.65	2	65.2	156.4	86.6	5.7	98	5.44	1	0	1	4.3	43	91	5.05	61	0.689	67	1.73	137	3.55	2.044776119	2.052023121	12.6	204	5.28	4.7	279.6	0	2
59890	2	48	1	3	2	1	3.17	3	128	86	25.42	2	74.6	171.3	91.5	5.2	NA	NA	0	0	0	4.6	46	81	4.5	114	1.287	67	1.73	167	4.32	2.492537313	2.497109827	14.1	234	6.05	4.2	249.8	1	2
59897	1	37	1	3	2	3	0.68	1	132	88	21.85	1	74.7	184.9	82.6	5.1	NA	NA	0	0	0	4.8	48	68	3.77	83	0.937	84	2.17	128	3.31	1.523809524	1.525345622	16.5	212	5.48	5	297.4	1	1
59906	1	24	1	1	2	2	1.13	2	124	82	20.4	1	66.7	180.8	81.2	5.1	NA	NA	0	0	0	4.5	45	94	5.22	56	0.632	44	1.14	93	2.4	2.113636364	2.105263158	15.4	137	3.54	5.8	345	0	2
59908	1	71	2	4	1	3	3.69	3	148	50	25.59	2	76.5	172.9	97	9.4	NA	NA	0	1	1	3.2	32	153	8.49	53	0.598	56	1.45	127	3.28	2.267857143	2.262068966	12.5	183	4.73	5.6	333.1	1	2
59910	2	67	2	3	3	1	5	3	146	84	33.6	3	96.2	169.2	114.5	5.3	NA	NA	0	0	0	4.7	47	85	4.72	196	2.213	44	1.14	170	4.39	3.863636364	3.850877193	15.4	214	5.53	5.9	350.9	0	4
59914	1	63	2	3	3	1	5	3	140	78	27.21	2	86.4	178.2	99.9	5.8	NA	NA	1	0	1	4.2	42	86	4.77	127	1.434	59	1.53	169	4.37	2.86440678	2.85620915	14.1	228	5.9	5.8	345	0	3
59916	1	47	1	1	1	3	2.17	2	128	82	35.66	3	94.5	162.8	115.5	5.6	NA	NA	1	0	1	3.9	39	108	6	203	2.292	43	1.11	175	4.53	4.069767442	4.081081081	15	218	5.64	6.5	386.6	0	4
59924	1	68	2	4	3	2	0.68	1	138	78	NA	NA	63.8	NA	88.8	5.3	NA	NA	1	0	1	4.7	47	101	5.61	90	1.016	79	2.04	123	3.18	1.556962025	1.558823529	13.4	202	5.22	5.1	303.3	1	1
59925	2	80	2	3	2	3	NA	NA	136	50	23.15	1	60.9	162.2	81.3	6.2	98	5.44	1	0	1	4	40	95	5.27	128	1.445	45	1.16	166	4.3	3.688888889	3.706896552	12.3	211	5.46	6.9	410.4	0	3
59928	2	80	2	3	2	3	2.77	2	178	68	30.77	3	85.2	166.4	114	5.7	NA	NA	1	0	1	4.3	43	92	5.11	100	1.129	93	2.4	104	2.69	1.11827957	1.120833333	11.5	197	5.09	6	356.9	0	1
59931	2	78	2	3	2	3	1.33	2	134	56	31.6	3	77.7	156.8	109.1	5.5	117	6.495	1	0	1	4.5	45	114	6.33	92	1.039	57	1.47	104	2.69	1.824561404	1.829931973	13.3	161	4.16	6	356.9	1	1
59934	2	64	2	2	1	1	0.98	1	142	80	39.84	3	99.7	158.2	NA	6.2	NA	NA	1	0	1	3.6	36	124	6.88	108	1.219	63	1.63	83	2.15	1.317460317	1.319018405	14.1	146	3.78	7.3	434.2	1	1
59937	1	49	1	3	2	1	4.54	3	128	86	30.88	3	99.6	179.6	111.2	5.7	NA	NA	1	0	1	4.2	42	78	4.33	113	1.276	46	1.19	208	5.38	4.52173913	4.521008403	16.5	254	6.57	6.8	404.5	1	4
59938	1	50	1	1	1	3	1.93	2	128	82	28.69	2	84	171.1	95	5.5	99	5.495	0	0	0	4.5	45	93	5.16	106	1.197	52	1.34	159	4.12	3.057692308	3.074626866	15.3	211	5.46	6.1	362.8	0	3
59943	2	73	2	3	3	3	1.3	2	148	80	26.86	2	67.9	159	94.6	8	NA	NA	0	1	1	4	40	159	8.83	97	1.095	69	1.78	92	2.38	1.333333333	1.337078652	12.6	161	4.16	4.9	291.5	1	1
59945	1	48	1	5	1	1	NA	NA	120	84	23.95	1	63.1	162.3	86.8	6.9	126	6.994	0	1	1	4.7	47	121	6.72	172	1.942	40	1.03	188	4.87	4.7	4.72815534	15.6	228	5.9	6	356.9	1	4
59957	1	43	1	5	3	1	1.34	2	126	90	26.7	2	84.5	177.9	94.6	5.2	NA	NA	0	0	0	4.5	45	78	4.33	405	4.572	36	0.93	190	4.91	5.277777778	5.279569892	16.6	226	5.84	6.9	410.4	0	4
59962	1	44	1	1	3	3	0.98	1	118	82	21.92	1	60.1	165.6	81	5.3	97	5.384	0	0	0	4.7	47	90	5	44	0.497	111	2.87	117	3.03	1.054054054	1.055749129	15.8	228	5.9	6.5	386.6	1	1
59964	1	42	1	1	2	1	5	3	144	96	27.15	2	84.1	176	96.4	5.6	NA	NA	0	0	0	4.2	42	83	4.61	139	1.569	60	1.55	132	3.42	2.2	2.206451613	14.4	192	4.97	3.5	208.2	1	2
59966	1	58	1	1	1	3	0.3	1	116	80	27.34	2	82.5	173.7	105.7	5.2	NA	NA	0	0	0	4.2	42	89	4.94	122	1.377	62	1.6	126	3.26	2.032258065	2.0375	17	188	4.86	4.1	243.9	1	2
59972	1	55	1	3	3	1	1.39	2	124	80	24.83	1	74.3	173	97.5	9	NA	NA	0	1	1	4	40	322	17.87	179	2.021	42	1.09	146	3.77	3.476190476	3.458715596	14.4	188	4.86	6.3	374.7	0	3
59982	1	57	1	3	2	3	4.1	3	140	78	28.28	2	86.4	174.8	105.1	5.6	NA	NA	0	1	1	4.4	44	155	8.6	111	1.253	60	1.55	276	7.14	4.6	4.606451613	14.1	336	8.69	6.6	392.6	1	4
59985	1	67	2	4	3	1	3.98	3	142	70	29.14	2	79.9	165.6	104.3	5.9	103	5.718	1	0	1	4.3	43	103	5.72	137	1.547	62	1.6	99	2.56	1.596774194	1.6	14.4	161	4.16	5.9	350.9	0	1
59989	2	68	2	3	1	3	1.81	2	144	72	NA	NA	NA	NA	119.8	7.9	NA	NA	0	1	1	3.6	36	135	7.49	635	7.169	35	0.91	275	7.11	7.857142857	7.813186813	10.8	310	8.02	7.9	469.9	0	4
59992	1	56	1	1	1	2	1.94	2	138	70	37.14	3	102.6	166.2	115.1	10.2	NA	NA	0	1	1	4.1	41	232	12.88	429	4.843	40	1.03	159	4.12	3.975	4	14.1	199	5.15	7.4	440.2	0	4
59996	2	80	2	3	3	1	4.1	3	146	70	25.16	2	65.7	161.6	87.9	5.7	108	5.995	1	0	1	3.9	39	99	5.5	232	2.619	47	1.22	207	5.35	4.404255319	4.385245902	14.1	254	6.57	5	297.4	0	4
60011	1	67	2	1	1	1	3.09	3	160	72	26.18	2	73.2	167.2	94.4	7.6	127	7.05	0	1	1	4.5	45	118	6.55	79	0.892	51	1.32	97	2.51	1.901960784	1.901515152	15	148	3.83	5	297.4	1	1
60014	1	80	2	3	3	1	4.1	3	140	100	24.79	1	75.5	174.5	99.9	5.2	93	5.162	0	0	0	3.6	36	88	4.88	70	0.79	48	1.24	129	3.34	2.6875	2.693548387	16.5	177	4.58	6.5	386.6	1	2
60018	2	35	1	4	1	3	NA	NA	140	76	20.69	1	49	153.9	71.6	4.8	NA	NA	0	0	0	4.8	48	78	4.33	52	0.587	57	1.47	94	2.43	1.649122807	1.653061224	13.7	151	3.9	2.7	160.6	1	1
60024	2	41	1	3	1	3	0.66	1	140	88	27.2	2	66.7	156.6	93.3	5.2	99	5.495	0	0	0	4.4	44	90	5	135	1.524	68	1.76	198	5.12	2.911764706	2.909090909	14.7	266	6.88	4.5	267.7	0	3
60030	2	71	2	3	3	3	3.23	3	136	96	29.08	2	78.5	164.3	95.3	5.7	NA	NA	1	0	1	4.2	42	78	4.33	119	1.344	85	2.2	136	3.52	1.6	1.6	12.7	221	5.72	3.9	232	0	1
60034	1	56	1	2	1	1	NA	NA	150	68	27.27	2	83.5	175	106.5	5.7	114	6.328	1	0	1	4.2	42	108	6	332	3.748	43	1.11	154	3.98	3.581395349	3.585585586	12.9	197	5.09	7.7	458	1	3
60037	2	70	2	4	1	3	0.56	1	130	62	20.81	1	54.4	161.7	85.8	5.9	102	5.662	1	0	1	4.2	42	89	4.94	145	1.637	66	1.71	155	4.01	2.348484848	2.34502924	14.3	221	5.72	5	297.4	1	2
60039	1	72	2	3	3	1	2.4	2	130	70	25.26	2	83.4	181.7	90.9	5.4	100	5.551	0	0	0	4.7	47	96	5.33	189	2.134	38	0.98	188	4.86	4.947368421	4.959183673	15.5	226	5.84	5.4	321.2	0	4
60043	1	38	1	4	3	1	1.12	2	122	80	25.02	2	83.5	182.7	83	5.7	NA	NA	1	0	1	4.5	45	79	4.39	90	1.016	62	1.6	125	3.24	2.016129032	2.025	14.1	187	4.84	5.2	309.3	0	2
60044	2	64	2	4	3	3	NA	NA	142	80	36.31	3	100.3	166.2	108	5.4	NA	NA	0	0	0	4.1	41	88	4.88	66	0.745	68	1.76	143	3.7	2.102941176	2.102272727	12.4	211	5.46	6.6	392.6	0	2
60049	1	49	1	3	1	1	0.86	1	130	80	24.51	1	74.9	174.8	93.5	5.3	NA	NA	0	0	0	4.5	45	81	4.5	120	1.355	43	1.11	231	5.98	5.372093023	5.387387387	15.6	274	7.09	5.5	327.1	1	4
60057	2	61	2	5	3	1	1.69	2	110	82	39.37	3	105	163.3	122.9	5.8	99	5.495	1	0	1	4.1	41	96	5.33	106	1.197	51	1.32	106	2.74	2.078431373	2.075757576	14	157	4.06	7.4	440.2	1	2
60058	1	56	1	3	1	1	5	3	150	82	27.3	2	85.9	177.4	96.9	5.7	NA	NA	0	1	1	4.5	45	138	7.66	285	3.218	46	1.19	198	5.12	4.304347826	4.302521008	14.9	244	6.31	6.8	404.5	1	4
60061	1	50	1	3	2	1	0.6	1	126	84	33.93	3	104.4	175.4	110.5	5.6	NA	NA	0	0	0	4	40	75	4.16	213	2.405	28	0.72	97	2.51	3.464285714	3.486111111	13.4	125	3.23	6	356.9	1	3
60069	2	49	1	2	3	1	NA	NA	140	80	28.28	2	72.5	160.1	92.5	5.6	100	5.551	0	0	0	4.1	41	95	5.27	87	0.982	60	1.55	213	5.51	3.55	3.55483871	13.8	273	7.06	2.7	160.6	0	3
60090	1	51	1	1	2	1	1.45	2	138	90	25.78	2	79.5	175.6	96.6	10.2	NA	NA	0	1	1	4.3	43	358	19.87	284	3.206	47	1.22	228	5.89	4.85106383	4.827868852	16.5	275	7.11	4.3	255.8	1	4
60091	2	69	2	2	1	3	NA	NA	134	80	46.01	3	107.7	153	130.8	5.8	NA	NA	1	0	1	3.9	39	103	5.72	130	1.468	50	1.29	126	3.26	2.52	2.527131783	15.1	176	4.55	4.8	285.5	0	2
60094	2	78	2	3	1	1	1.37	2	136	68	31.05	3	78.7	159.2	98.5	5.4	107	5.94	1	0	1	4.4	44	104	5.77	182	2.055	27	0.7	154	3.98	5.703703704	5.685714286	12.6	181	4.68	6.3	374.7	0	4
60103	2	62	2	2	2	3	1.2	2	132	70	38.62	3	83	146.6	NA	6.4	NA	NA	1	0	1	3.8	38	113	6.27	216	2.439	30	0.78	161	4.16	5.366666667	5.333333333	12.1	191	4.94	6.7	398.5	0	4
60116	2	69	2	2	1	3	0.66	1	154	72	29.48	2	75.1	159.6	102.5	6.1	NA	NA	0	1	1	4.2	42	141	7.83	94	1.061	77	1.99	78	2.02	1.012987013	1.015075377	11.9	155	4.01	2.9	172.5	0	1
60119	1	66	2	5	1	3	0.72	1	144	52	24.67	1	70.8	169.4	94.7	5.7	NA	NA	1	0	1	4	40	72	4	163	1.84	43	1.11	83	2.15	1.930232558	1.936936937	13.5	126	3.26	6	356.9	1	1
60124	1	54	1	4	3	3	3.32	3	148	86	26.79	2	96.5	189.8	101.1	11.8	287	15.931	0	1	1	3.8	38	285	15.82	91	1.027	54	1.4	160	4.13	2.962962963	2.95	13.6	214	5.53	6	356.9	0	3
60135	1	69	2	1	1	3	3.49	3	130	60	30.56	3	97.6	178.7	112.3	6.1	111	6.162	1	0	1	4.9	49	104	5.77	243	2.743	54	1.4	126	3.25	2.333333333	2.321428571	15	180	4.65	6.8	404.5	1	2
60138	1	66	2	3	3	1	1.01	2	122	82	31.7	3	91.4	169.8	109.2	7.3	NA	NA	0	1	1	3.7	37	135	7.49	204	2.303	25	0.65	113	2.92	4.52	4.492307692	11.7	138	3.57	5.9	350.9	0	4
60141	2	39	1	5	2	1	1.23	2	130	86	36.75	3	98.6	163.8	119	5.7	NA	NA	0	1	1	3.8	38	139	7.72	444	5.013	29	0.75	194	5.02	6.689655172	6.693333333	14.1	223	5.77	5.1	303.3	0	4
60144	1	57	1	3	1	1	5	3	118	80	28.25	2	88.4	176.9	106.7	6.1	NA	NA	1	0	1	4.5	45	115	6.38	305	3.443	37	0.96	187	4.83	5.054054054	5.03125	14.4	224	5.79	4.7	279.6	1	4
60145	2	67	2	3	2	1	2.16	2	140	60	25.15	2	63.1	158.4	81.8	5.4	95	5.273	0	0	0	4.2	42	91	5.05	65	0.734	86	2.22	77	2	0.895348837	0.900900901	14.1	163	4.22	4.3	255.8	0	1
60146	2	70	2	3	2	3	1.78	2	136	64	33.93	3	81.1	154.6	101.9	5.5	86	4.774	0	0	0	3.9	39	79	4.39	141	1.592	49	1.27	157	4.06	3.204081633	3.196850394	13.4	206	5.33	4.9	291.5	1	3
60151	1	71	2	3	3	1	3.85	3	152	68	39.44	3	122.6	176.3	128.5	6.9	84	4.663	0	1	1	4.2	42	84	4.66	205	2.314	32	0.83	207	5.35	6.46875	6.445783133	15	239	6.18	8.2	487.7	1	4
60156	2	47	1	2	3	1	5	3	126	88	22.2	1	60.3	164.8	82.4	5.5	NA	NA	0	0	0	4.6	46	92	5.11	70	0.79	69	1.78	98	2.54	1.420289855	1.426966292	12.2	167	4.32	3.8	226	1	1
60160	2	63	2	3	3	1	5	3	156	82	33.43	3	80	154.7	103.4	6.3	NA	NA	1	0	1	4.3	43	109	6.05	212	2.393	44	1.14	161	4.16	3.659090909	3.649122807	13.6	205	5.3	7.3	434.2	0	3
60163	2	73	2	4	1	3	2.68	2	130	68	34.13	3	77	150.2	103.4	6.6	NA	NA	0	1	1	4.1	41	77	4.27	134	1.513	47	1.22	120	3.1	2.553191489	2.540983607	11.6	167	4.32	7.5	446.1	1	2
60167	1	42	1	3	2	2	NA	NA	140	90	24.8	1	72.7	171.2	97.2	5.2	92	5.107	0	0	0	4.2	42	89	4.94	254	2.868	40	1.03	230	5.95	5.75	5.776699029	16.2	270	6.98	5.9	350.9	0	4
60170	1	65	2	3	3	1	0.01	1	136	84	24.42	1	72.4	172.2	88.8	5.3	95	5.273	0	0	0	4.6	46	94	5.22	41	0.463	80	2.07	135	3.49	1.6875	1.685990338	15	215	5.56	5.9	350.9	0	1
60179	2	68	2	4	2	1	1.81	2	154	86	38.4	3	108.9	168.4	115.3	6.6	127	7.05	0	1	1	4.1	41	124	6.88	132	1.49	54	1.4	151	3.9	2.796296296	2.785714286	14.5	205	5.3	8.2	487.7	0	3
60181	1	59	1	4	2	1	4.54	3	142	72	39.14	3	113.5	170.3	121.5	4.4	NA	NA	0	0	0	3.8	38	99	5.5	187	2.111	52	1.34	89	2.31	1.711538462	1.723880597	13.5	141	3.65	6	356.9	1	1
60183	1	65	2	3	3	1	5	3	154	78	37.38	3	101.4	164.7	120.5	8	NA	NA	0	1	1	4.6	46	118	6.55	179	2.021	57	1.47	125	3.24	2.192982456	2.204081633	15.2	182	4.71	3.7	220.1	1	2
60194	1	55	1	4	1	1	1.14	2	134	82	25.78	2	77.7	173.6	89.8	4.7	91	5.051	0	0	0	4.6	46	83	4.61	91	1.027	53	1.37	142	3.67	2.679245283	2.678832117	15.2	195	5.04	5.2	309.3	1	2
60195	1	65	2	1	3	1	5	3	142	60	23.39	1	63.3	164.5	92.4	5.9	118	6.55	1	0	1	4.6	46	118	6.55	72	0.813	41	1.06	83	2.15	2.024390244	2.028301887	14.2	124	3.21	5.2	309.3	0	2
60198	2	61	2	2	2	1	3.43	3	148	86	38.81	3	101.6	161.8	119.9	6.7	149	8.271	0	1	1	4.1	41	139	7.72	144	1.626	45	1.16	208	5.38	4.622222222	4.637931034	13.8	253	6.54	3.9	232	0	4
60213	1	28	1	2	3	3	0.97	1	120	82	28.01	2	84.9	174.1	94.5	5	NA	NA	0	0	0	4.6	46	83	4.61	253	2.856	35	0.91	153	3.95	4.371428571	4.340659341	16	188	4.86	6.3	374.7	1	4
60215	1	80	2	3	2	3	1.1	2	134	64	22.33	1	64.7	170.2	88.3	5.6	96	5.329	0	0	0	4.3	43	93	5.16	55	0.621	62	1.6	158	4.09	2.548387097	2.55625	12.8	220	5.69	5.5	327.1	1	2
60217	1	32	1	3	3	1	5	3	134	78	57.94	3	186.9	179.6	160	5	94	5.218	0	0	0	4.2	42	88	4.88	65	0.734	47	1.22	120	3.1	2.553191489	2.540983607	14.4	167	4.32	5.8	345	1	2
60218	2	70	2	3	3	1	1.94	2	138	76	41.07	3	106.6	161.1	119.6	5.6	NA	NA	0	0	0	4.2	42	87	4.83	292	3.297	58	1.5	158	4.09	2.724137931	2.726666667	14.7	216	5.59	4.4	261.7	0	2
60219	1	57	1	3	2	1	4.12	3	176	88	19.42	1	56.4	170.4	80.3	5.6	NA	NA	0	0	0	4.5	45	95	5.27	62	0.7	74	1.91	141	3.65	1.905405405	1.910994764	15.2	215	5.56	5.7	339	1	1
60226	1	59	1	3	2	3	0.23	1	144	46	18.21	1	54	172.2	79.2	5.8	121	6.717	1	0	1	4.5	45	113	6.27	81	0.914	59	1.53	82	2.12	1.389830508	1.385620915	16.6	141	3.65	4.5	267.7	1	1
60229	1	50	1	1	1	1	2.17	2	130	84	31.85	3	83.6	162	104.1	5.7	NA	NA	1	0	1	4.1	41	102	5.66	339	3.827	43	1.11	223	5.77	5.186046512	5.198198198	16.4	266	6.88	5.7	339	1	4
60232	1	80	2	3	1	1	1.58	2	142	62	NA	NA	NA	NA	NA	6.1	107	5.94	1	0	1	3.7	37	103	5.72	128	1.445	54	1.4	109	2.82	2.018518519	2.014285714	13.9	163	4.22	6.8	404.5	0	2
60238	1	80	2	3	3	1	4.8	3	134	58	31.05	3	96.5	176.3	114.8	6.5	NA	NA	0	1	1	4.1	41	109	6.05	66	0.745	56	1.45	69	1.78	1.232142857	1.227586207	13.8	125	3.23	4.3	255.8	1	1
60241	2	64	2	4	1	3	0.54	1	142	76	29.97	2	77.1	160.4	104	5.6	95	5.273	0	0	0	3.9	39	86	4.77	216	2.439	58	1.5	204	5.28	3.517241379	3.52	14.6	262	6.78	4.9	291.5	1	3
60242	1	77	2	3	3	1	5	3	172	98	29.65	2	85.9	170.2	106.7	6.3	NA	NA	1	0	1	4.1	41	88	4.88	245	2.766	56	1.45	156	4.03	2.785714286	2.779310345	13.8	212	5.48	7.2	428.3	0	2
60251	1	28	1	1	2	2	2.03	2	124	80	32.72	3	124.4	195	113.5	11.4	302	16.764	0	1	1	4.3	43	279	15.49	280	3.161	42	1.09	212	5.48	5.047619048	5.027522936	17	254	6.57	4.9	291.5	0	4
60256	1	45	1	4	3	1	4.92	3	136	62	29.14	2	100.7	185.9	105.1	6.3	NA	NA	1	0	1	4.8	48	79	4.39	97	1.095	50	1.29	119	3.08	2.38	2.387596899	14	169	4.37	6.4	380.7	0	2
60259	2	55	1	3	3	3	5	3	130	86	41.71	3	119.7	169.4	126.4	6.3	NA	NA	1	0	1	4	40	97	5.38	116	1.31	47	1.22	74	1.91	1.574468085	1.56557377	13.2	121	3.13	5.5	327.1	0	1
60269	1	62	2	3	1	2	0.72	1	138	68	35.19	3	99.8	168.4	122	7.3	NA	NA	0	1	1	4.3	43	260	14.43	136	1.535	49	1.27	125	3.23	2.551020408	2.543307087	14.9	174	4.5	5.1	303.3	0	2
60270	1	75	2	5	1	1	1.1	2	142	66	26.76	2	77.6	170.3	101.1	7.6	NA	NA	0	1	1	4	40	181	10.05	244	2.755	34	0.88	162	4.19	4.764705882	4.761363636	13.9	196	5.07	8.6	511.5	0	4
60283	2	80	2	3	2	1	1.68	2	164	76	23.06	1	57.5	157.9	96.4	5.4	96	5.329	0	0	0	4.3	43	93	5.16	101	1.14	66	1.71	192	4.96	2.909090909	2.900584795	15.4	258	6.67	5.6	333.1	0	3
60290	2	44	1	3	3	1	5	3	130	84	19.99	1	52.6	162.2	73.3	4.9	NA	NA	0	0	0	4.7	47	87	4.83	64	0.723	110	2.84	140	3.63	1.272727273	1.278169014	14.1	250	6.47	4.2	249.8	1	1
60291	1	35	1	2	3	3	5	3	138	86	25.63	2	78.3	174.8	90.7	5.1	NA	NA	0	0	0	4.5	45	85	4.72	226	2.552	72	1.86	220	5.69	3.055555556	3.059139785	16.1	292	7.55	4.6	273.6	1	3
60293	2	80	2	3	3	3	4.62	3	178	64	24.06	1	58.4	155.8	89.6	6.3	NA	NA	1	0	1	3.8	38	119	6.61	79	0.892	66	1.71	80	2.07	1.212121212	1.210526316	12.2	146	3.78	3.3	196.3	0	1
60312	1	50	1	3	3	1	5	3	134	76	30.24	3	102.7	184.3	107.4	5.5	NA	NA	1	0	1	4.5	45	101	5.61	143	1.614	46	1.19	101	2.61	2.195652174	2.193277311	16	147	3.8	5.8	345	0	2
60315	2	41	1	3	3	3	2.95	2	124	82	44.05	3	134.3	174.6	124.4	5.7	NA	NA	1	0	1	3.9	39	112	6.22	196	2.213	67	1.73	152	3.93	2.268656716	2.271676301	14.3	219	5.66	4.2	249.8	1	2
60316	1	80	2	2	2	1	2.2	2	158	82	28.38	2	74.3	161.8	106.4	6	132	7.327	0	1	1	3.7	37	128	7.11	162	1.829	41	1.06	103	2.66	2.512195122	2.509433962	12.8	144	3.72	6.4	380.7	0	2
60323	1	57	1	1	1	1	5	3	124	80	31.2	3	77.9	158	104.3	6	NA	NA	1	0	1	4.4	44	94	5.22	208	2.348	35	0.91	189	4.88	5.4	5.362637363	16.3	224	5.79	6.2	368.8	1	4
60330	2	61	2	2	3	3	1.09	2	138	70	26.05	2	62.5	154.9	83	4.7	NA	NA	0	0	0	4.3	43	91	5.05	87	0.982	53	1.37	140	3.62	2.641509434	2.642335766	13.3	193	4.99	5	297.4	1	2
60331	1	76	2	3	3	1	5	3	134	62	23.27	1	73.3	177.5	94.1	5.7	107	5.94	1	0	1	4.4	44	100	5.55	56	0.632	82	2.12	60	1.55	0.731707317	0.731132075	14.9	142	3.67	5.1	303.3	0	1
60334	1	40	1	3	2	1	4.17	3	124	90	31.78	3	91.1	169.3	104.3	5	96	5.329	0	0	0	4.9	49	85	4.72	118	1.332	43	1.11	141	3.65	3.279069767	3.288288288	15.8	184	4.76	7.9	469.9	0	3
60337	2	52	1	3	3	1	2.4	2	186	94	19.16	1	44.9	153.1	71.2	5.6	NA	NA	1	0	1	4.5	45	105	5.83	130	1.468	121	3.13	105	2.71	0.867768595	0.865814696	13.7	226	5.84	3.4	202.2	1	1
60342	2	35	1	3	3	3	1.91	2	156	78	21.5	1	52.4	156.1	78.5	5.2	NA	NA	0	0	0	4.4	44	85	4.72	49	0.553	74	1.91	65	1.68	0.878378378	0.879581152	13.1	139	3.59	4.6	273.6	1	1
60345	1	62	2	4	1	1	1.47	2	158	94	23.07	1	72.1	176.8	91.3	6.3	NA	NA	1	0	1	4.1	41	76	4.22	189	2.134	39	1.01	271	7.01	6.948717949	6.940594059	13.8	310	8.02	6.2	368.8	1	4
60355	2	27	1	3	3	1	2.46	2	142	82	37.2	3	93.8	158.8	99.3	5	90	4.996	0	0	0	4.1	41	83	4.61	62	0.7	62	1.6	171	4.43	2.758064516	2.76875	14.1	233	6.03	3.5	208.2	0	2
60356	2	24	1	3	3	2	2.83	2	118	84	35.66	3	91.3	160	NA	5.3	NA	NA	0	0	0	3.8	38	78	4.33	159	1.795	65	1.68	252	6.52	3.876923077	3.880952381	15.1	317	8.2	5.3	315.2	0	4
60357	2	76	2	4	2	3	0.88	1	156	50	30.11	3	69.3	151.7	96.1	5.3	NA	NA	1	0	1	4.1	41	102	5.66	63	0.711	63	1.63	99	2.56	1.571428571	1.570552147	11.8	162	4.19	5.6	333.1	0	1
60360	1	53	1	4	2	2	1.24	2	120	96	23.04	1	77.4	183.3	90.6	5.7	119	6.606	1	0	1	4.8	48	112	6.22	168	1.897	63	1.63	193	4.99	3.063492063	3.061349693	13.8	256	6.62	11.7	695.9	1	3
60361	2	74	2	3	3	3	1.31	2	140	80	27.04	2	73.7	165.1	94.8	5.2	114	6.328	1	0	1	3.9	39	108	6	208	2.348	44	1.14	235	6.07	5.340909091	5.324561404	12.4	279	7.21	5.9	350.9	1	4
60364	1	67	2	4	1	1	4.08	3	160	86	33.12	3	102	175.5	112.4	6	139	7.716	0	1	1	4.3	43	137	7.6	63	0.711	56	1.45	110	2.84	1.964285714	1.95862069	13.6	166	4.29	6.2	368.8	0	1
60369	2	38	1	4	3	1	5	3	144	90	29.32	2	77.9	163	92	5.1	84	4.663	0	0	0	4.5	45	75	4.16	92	1.039	60	1.55	132	3.42	2.2	2.206451613	14.4	192	4.97	4.3	255.8	1	2
60370	1	56	1	2	1	1	NA	NA	116	84	35.44	3	105.1	172.2	123.3	6.2	105	5.829	1	0	1	4.1	41	95	5.27	247	2.789	38	0.98	152	3.93	4	4.010204082	14.4	190	4.91	5.3	315.2	1	4
60371	2	80	2	3	3	3	NA	NA	150	28	38.46	3	95.9	157.9	123.7	6.8	NA	NA	0	1	1	3.8	38	147	8.16	152	1.716	52	1.34	106	2.75	2.038461538	2.052238806	11.5	158	4.09	6.1	362.8	1	2
60376	1	69	2	3	2	1	5	3	136	68	33.02	3	105.1	178.4	128.8	5.2	NA	NA	0	1	1	3.8	38	131	7.27	171	1.931	77	1.99	95	2.46	1.233766234	1.236180905	12.1	172	4.45	8.3	493.7	1	1
60377	1	60	2	4	3	1	5	3	124	86	30.01	3	89.1	172.3	107.8	5.7	NA	NA	1	0	1	4.2	42	66	3.66	130	1.468	45	1.16	161	4.17	3.577777778	3.594827586	14.3	206	5.33	6.5	386.6	0	3
60383	1	22	1	3	3	2	0.28	1	122	82	25.08	2	74.8	172.7	83.1	5.2	102	5.662	0	0	0	4.7	47	91	5.05	50	0.565	65	1.68	76	1.97	1.169230769	1.172619048	14.6	141	3.65	6.1	362.8	0	1
60387	2	50	1	1	2	1	0.84	1	122	82	21.64	1	52	155	80.2	5.2	NA	NA	0	0	0	4.5	45	84	4.66	115	1.298	63	1.63	159	4.11	2.523809524	2.521472393	13.6	222	5.74	4.4	261.7	0	2
60388	2	51	1	2	2	2	2.08	2	118	80	29.49	2	72.6	156.9	97.8	5.5	92	5.107	0	0	0	4.1	41	83	4.61	54	0.61	67	1.73	108	2.8	1.611940299	1.61849711	13.8	175	4.53	4.6	273.6	0	1
60400	1	80	2	4	1	3	4.54	3	138	70	23.86	1	64.1	163.9	85.6	6.5	NA	NA	0	1	1	4.4	44	98	5.44	39	0.44	80	2.07	67	1.73	0.8375	0.835748792	13.6	147	3.8	6	356.9	0	1
60406	2	37	1	3	3	1	3.63	3	124	80	38.12	3	101.9	163.5	116.9	6.2	101	5.607	1	0	1	4.2	42	93	5.16	193	2.179	48	1.24	108	2.79	2.25	2.25	14.1	156	4.03	6.5	386.6	0	2
60408	1	67	2	4	2	2	1.66	2	140	78	23.79	1	65.8	166.3	87.8	NA	121	6.717	1	0	1	4.6	46	116	6.44	75	0.847	44	1.14	99	2.56	2.25	2.245614035	13.5	143	3.7	5.5	327.1	1	2
60410	1	80	2	3	1	1	1.78	2	158	60	28.83	2	84.3	171	115	5.7	NA	NA	1	0	1	4.4	44	100	5.55	289	3.263	54	1.4	128	3.31	2.37037037	2.364285714	13	182	4.71	3.7	220.1	1	2
60414	2	45	1	4	2	1	5	3	144	84	24.48	1	59.2	155.5	72.4	5.5	NA	NA	1	0	1	4.7	47	109	6.05	59	0.666	68	1.76	126	3.26	1.852941176	1.852272727	13.5	194	5.02	5.1	303.3	1	1
60421	2	75	2	3	1	3	0.74	1	154	74	27.62	2	66.1	154.7	95.7	5.3	NA	NA	0	0	0	3.9	39	92	5.11	73	0.824	77	1.99	149	3.85	1.935064935	1.934673367	13.3	226	5.84	3.8	226	0	1
60426	2	80	2	3	2	3	0.62	1	140	80	27.51	2	73.8	163.8	108.3	5.1	90	4.996	0	0	0	4.5	45	88	4.88	206	2.326	59	1.53	200	5.17	3.389830508	3.379084967	14.9	259	6.7	5.3	315.2	0	3
60429	1	40	1	2	2	2	5	3	162	78	36.75	3	103.6	167.9	119.6	5.2	95	5.273	0	0	0	4.4	44	91	5.05	93	1.05	50	1.29	159	4.11	3.18	3.186046512	14.7	209	5.4	5.5	327.1	0	3
60432	2	80	2	4	1	3	2.95	2	130	50	22.39	1	53.3	154.3	NA	5.5	NA	NA	1	0	1	3.5	35	118	6.55	157	1.773	50	1.29	249	6.44	4.98	4.992248062	11.7	299	7.73	7.5	446.1	1	4
60440	2	45	1	3	3	1	5	3	124	82	20.01	1	59	171.7	74.4	5.2	106	5.884	0	0	0	4.6	46	99	5.5	54	0.61	81	2.09	115	2.98	1.419753086	1.425837321	15	196	5.07	4.8	285.5	0	1
60444	2	80	2	1	1	3	3	2	204	68	22.15	1	51.1	151.9	84.3	6.2	140	7.771	0	1	1	4	40	135	7.49	145	1.637	63	1.63	125	3.23	1.984126984	1.981595092	12.8	188	4.86	11.9	707.8	0	1
60454	1	65	2	3	3	1	2.73	2	116	84	27.53	2	76.6	166.8	90.6	5.6	116	6.439	1	0	1	3.9	39	106	5.88	105	1.185	78	2.02	147	3.8	1.884615385	1.881188119	14.9	225	5.82	6.6	392.6	0	1
60456	1	52	1	3	3	1	5	3	132	84	36.03	3	113	177.1	121.3	5	130	7.216	0	1	1	3.8	38	123	6.83	116	1.31	32	0.83	133	3.44	4.15625	4.144578313	14.6	165	4.27	5.5	327.1	0	4
60457	1	55	1	2	3	3	1.39	2	136	88	24.5	1	72.3	171.8	86.4	5.2	100	5.551	0	0	0	4.6	46	89	4.94	161	1.818	69	1.78	164	4.25	2.376811594	2.387640449	16.2	233	6.03	4.9	291.5	1	2
60459	2	60	2	2	2	1	NA	NA	122	80	25.95	2	60.2	152.3	85.8	5.8	97	5.384	1	0	1	4.1	41	93	5.16	64	0.723	49	1.27	82	2.12	1.673469388	1.669291339	14.1	131	3.39	5	297.4	1	1
60461	1	67	2	3	3	1	5	3	130	70	29.43	2	88.7	173.6	108	5.2	NA	NA	0	0	0	4.1	41	97	5.38	78	0.881	90	2.33	181	4.68	2.011111111	2.008583691	11.7	271	7.01	9.3	553.2	0	2
60469	2	43	1	2	1	3	0.3	1	130	86	31.63	3	85.6	164.5	114.5	5.2	NA	NA	0	0	0	4.2	42	100	5.55	77	0.869	42	1.09	84	2.17	2	1.990825688	14.6	126	3.26	3	178.4	0	2
60475	2	74	2	3	2	1	NA	NA	150	74	29.7	2	68.9	152.3	105.3	6.3	NA	NA	1	0	1	4.1	41	115	6.38	275	3.105	65	1.68	159	4.11	2.446153846	2.446428571	14.3	224	5.79	5.4	321.2	1	2
60477	1	69	2	1	1	3	2.49	2	150	62	35.81	3	96.9	164.5	120.8	6	114	6.328	1	0	1	4	40	112	6.22	78	0.881	38	0.98	86	2.23	2.263157895	2.275510204	14	124	3.21	6.2	368.8	1	2
60479	1	65	2	3	3	1	5	3	136	70	21.88	1	58.2	163.1	85.2	5.8	79	4.385	1	0	1	4.4	44	77	4.27	35	0.395	55	1.42	37	0.96	0.672727273	0.676056338	14.5	92	2.38	5.9	350.9	0	1
60485	2	53	1	2	2	1	NA	NA	132	80	25.37	2	73.5	170.2	99	5.5	NA	NA	0	0	0	4.7	47	90	5	99	1.118	56	1.45	179	4.63	3.196428571	3.193103448	14.6	235	6.08	4.9	291.5	1	3
60490	2	36	1	2	3	1	2.64	2	114	80	41.57	3	100.9	155.8	112.9	5.6	NA	NA	1	0	1	4	40	110	6.11	108	1.219	45	1.16	167	4.32	3.711111111	3.724137931	13.7	212	5.48	4.1	243.9	0	3
60500	2	37	1	4	3	1	3.77	3	130	84	34.94	3	92.5	162.7	NA	5.5	95	5.273	0	0	0	4.1	41	87	4.83	236	2.664	42	1.09	208	5.38	4.952380952	4.935779817	12.6	250	6.47	3.5	208.2	0	4
60501	1	60	2	3	3	1	5	3	144	84	27.36	2	96.5	187.8	101.5	5.5	NA	NA	0	0	0	4.8	48	89	4.94	90	1.016	48	1.24	157	4.06	3.270833333	3.274193548	17	205	5.3	5	297.4	1	3
60506	2	62	2	4	3	3	NA	NA	168	76	47.22	3	141	172.8	123.4	6.7	NA	NA	0	1	1	4.3	43	117	6.49	68	0.768	68	1.76	76	1.96	1.117647059	1.113636364	12.5	144	3.72	5.2	309.3	0	1
60507	1	80	2	4	1	1	1.24	2	120	80	22.4	1	69	175.5	84.2	5.3	NA	NA	0	0	0	4.2	42	100	5.55	90	1.016	58	1.5	169	4.37	2.913793103	2.913333333	15.4	227	5.87	6.5	386.6	0	3
60513	1	62	2	3	3	3	2.06	2	134	68	24.73	1	78.7	178.4	99.3	5.4	88	4.885	0	0	0	4.2	42	81	4.5	107	1.208	88	2.28	142	3.67	1.613636364	1.609649123	13.3	230	5.95	5.7	339	1	1
60516	1	66	2	3	1	3	0.68	1	144	60	25.26	2	74.3	171.5	106.5	5.3	100	5.551	0	0	0	4.4	44	94	5.22	95	1.073	66	1.71	126	3.26	1.909090909	1.906432749	14	192	4.97	8.4	499.6	1	1
60517	1	50	1	2	3	1	5	3	112	82	27.76	2	85.3	175.3	97.9	5.3	107	5.94	1	0	1	4.3	43	101	5.61	139	1.569	43	1.11	178	4.61	4.139534884	4.153153153	15.4	221	5.72	6.5	386.6	1	4
60542	1	25	1	1	1	1	1.08	2	124	82	27.23	2	72	162.6	91.6	5.2	99	5.495	0	0	0	4.7	47	86	4.77	101	1.14	52	1.34	200	5.18	3.846153846	3.865671642	17	252	6.52	4.7	279.6	0	4
60543	1	20	1	3	3	2	5	3	140	92	41.63	3	138.8	182.6	124.2	5.9	NA	NA	1	0	1	4.4	44	93	5.16	142	1.603	32	0.83	165	4.26	5.15625	5.13253012	14.9	197	5.09	10	594.8	0	4
60545	1	53	1	3	3	1	5	3	142	82	25.73	2	92	189.1	97.7	5.5	NA	NA	0	0	0	4.8	48	93	5.16	142	1.603	36	0.93	173	4.47	4.805555556	4.806451613	15.7	209	5.4	5.7	339	1	4
60549	1	34	1	2	1	1	NA	NA	130	42	23.81	1	57.8	155.8	80.5	5.1	NA	NA	0	0	0	4.7	47	100	5.55	497	5.611	48	1.24	208	5.38	4.333333333	4.338709677	16.2	256	6.62	5.5	327.1	0	4
60550	1	31	1	3	1	2	4.1	3	136	84	26.52	2	84.2	178.2	92.7	5.2	NA	NA	0	0	0	4.7	47	82	4.55	146	1.648	46	1.19	174	4.5	3.782608696	3.781512605	15.8	220	5.69	6.9	410.4	1	3
60551	2	68	2	3	3	1	1.01	2	142	54	41.27	3	100.7	156.2	126.8	6	NA	NA	1	0	1	4.2	42	95	5.27	146	1.648	51	1.32	139	3.59	2.725490196	2.71969697	13.9	190	4.91	6.9	410.4	0	2
60556	1	62	2	3	2	1	3.77	3	132	80	26.61	2	83	176.6	94.5	5.8	112	6.217	1	0	1	4.3	43	104	5.77	76	0.858	44	1.14	189	4.89	4.295454545	4.289473684	16.3	233	6.03	6.2	368.8	0	4
60557	1	68	2	4	1	1	1.24	2	130	66	19.33	1	56.6	171.1	83.1	4.5	NA	NA	0	0	0	3.4	34	79	4.39	58	0.655	46	1.19	121	3.13	2.630434783	2.630252101	11.6	167	4.32	5.2	309.3	0	2
60560	1	21	1	3	3	2	0.55	1	114	82	23.6	1	78.1	181.9	85.3	4.6	NA	NA	0	1	1	4.3	43	143	7.94	103	1.163	43	1.11	75	1.94	1.744186047	1.747747748	15.6	118	3.05	7.1	422.3	0	1
60562	1	49	1	4	3	1	1.47	2	140	84	27.87	2	87.4	177.1	98.3	5	100	5.551	0	0	0	4.3	43	93	5.16	124	1.4	48	1.24	156	4.04	3.25	3.258064516	13.7	204	5.28	5.7	339	0	3
60566	1	25	1	3	3	2	3.43	3	130	78	31.64	3	105.5	182.6	110.5	5.1	NA	NA	1	0	1	4.3	43	104	5.77	180	2.032	46	1.19	160	4.14	3.47826087	3.478991597	15.8	206	5.33	5	297.4	0	3
60583	1	62	2	3	3	3	5	3	132	68	30.97	3	83.4	164.1	102.4	6.6	NA	NA	0	1	1	3.9	39	107	5.94	395	4.46	44	1.14	263	6.8	5.977272727	5.964912281	15.7	307	7.94	4.8	285.5	0	4
60586	1	64	2	3	3	1	5	3	120	80	25.84	2	71.2	166	87.1	5.6	NA	NA	0	0	0	4.1	41	90	5	48	0.542	58	1.5	83	2.15	1.431034483	1.433333333	15.2	141	3.65	7.5	446.1	0	1
60590	1	56	1	3	1	3	0.89	1	152	82	24.14	1	68.7	168.7	88	5.3	NA	NA	0	0	0	4.3	43	83	4.61	116	1.31	59	1.53	102	2.63	1.728813559	1.718954248	14.6	161	4.16	3.8	226	1	1
60599	2	50	1	3	2	3	4.46	3	136	76	24.11	1	59.8	157.5	84.5	5.8	NA	NA	0	1	1	4.5	45	127	7.05	56	0.632	67	1.73	133	3.44	1.985074627	1.988439306	12.9	200	5.17	5.1	303.3	1	1
60601	1	51	1	2	3	2	4.54	3	126	82	32.15	3	101.3	177.5	111.2	9.1	185	10.269	0	1	1	4.6	46	195	10.82	326	3.681	32	0.83	157	4.06	4.90625	4.891566265	16.3	189	4.89	5.8	345	1	4
60603	1	29	1	3	3	1	2.46	2	130	80	30.28	3	90.3	172.7	102.5	5.3	101	5.607	0	0	0	4.2	42	92	5.11	213	2.405	35	0.91	222	5.74	6.342857143	6.307692308	16.5	257	6.65	6.4	380.7	0	4
60606	2	32	1	3	3	3	3.05	3	126	84	29.65	2	82.2	166.5	98.2	5.2	NA	NA	0	0	0	4.4	44	80	4.44	88	0.994	48	1.24	132	3.41	2.75	2.75	14.2	180	4.65	4.6	273.6	0	2
60607	2	70	2	1	1	1	NA	NA	150	66	29.62	2	69.6	153.3	92.7	6.5	132	7.327	0	1	1	4	40	128	7.11	82	0.926	50	1.29	78	2.02	1.56	1.565891473	13.1	128	3.31	4.2	249.8	0	1
60612	2	45	1	3	1	1	5	3	132	82	25.39	2	69.2	165.1	88.3	5.3	NA	NA	0	0	0	4.5	45	74	4.11	139	1.569	91	2.35	169	4.37	1.857142857	1.859574468	12.1	260	6.72	4.5	267.7	1	1
60618	2	65	2	1	2	1	2.88	2	154	72	29.4	2	74.9	159.6	102.4	5.4	NA	NA	0	1	1	4.1	41	146	8.1	487	5.498	50	1.29	175	4.53	3.5	3.511627907	12.4	225	5.82	6.7	398.5	0	3
60627	1	29	1	2	2	3	1.37	2	130	60	30.27	3	82.8	165.4	93	5	NA	NA	0	0	0	4.4	44	70	3.89	257	2.902	34	0.88	121	3.13	3.558823529	3.556818182	17	155	4.01	6.6	392.6	0	3
60628	1	60	2	1	3	1	4.46	3	178	114	40.33	3	126.5	177.1	127.5	5.8	117	6.495	1	0	1	4.5	45	108	6	130	1.468	48	1.24	146	3.78	3.041666667	3.048387097	16.7	194	5.02	7.5	446.1	1	3
60638	1	67	2	3	2	1	1.34	2	136	86	34.43	3	106.9	176.2	121	6.2	120	6.661	1	0	1	4.2	42	115	6.38	136	1.535	44	1.14	132	3.41	3	2.99122807	15.8	176	4.55	5.9	350.9	1	3
60639	1	49	1	5	3	2	1.29	2	162	94	29.21	2	91.4	176.9	95.5	5.7	NA	NA	1	0	1	5	50	91	5.05	208	2.348	45	1.16	185	4.79	4.111111111	4.129310345	15.4	230	5.95	7.2	428.3	0	4
60642	1	29	1	3	2	3	0.82	1	134	80	27.54	2	82.7	173.3	103	5.2	110	6.106	1	0	1	4.7	47	106	5.88	111	1.253	42	1.09	125	3.23	2.976190476	2.963302752	14.7	167	4.32	3.3	196.3	1	3
60643	2	71	2	3	1	3	0.8	1	136	72	29.36	2	78.3	163.3	102.5	9.9	243	13.489	0	1	1	4.4	44	234	12.99	193	2.179	48	1.24	110	2.85	2.291666667	2.298387097	13.9	158	4.09	4.3	255.8	0	2
60644	2	50	1	3	3	3	2.95	2	146	68	35.48	3	87.9	157.4	103	5.7	NA	NA	1	0	1	4	40	82	4.55	74	0.835	49	1.27	107	2.76	2.183673469	2.173228346	13.8	156	4.03	5.7	339	1	2
60650	1	55	1	3	1	1	0.66	1	136	82	30.42	3	110.4	190.5	126.2	5.9	113	6.273	1	0	1	4.2	42	103	5.72	101	1.14	30	0.78	118	3.05	3.933333333	3.91025641	16.5	148	3.83	6.6	392.6	1	4
60663	2	45	1	1	2	1	1.05	2	156	74	35.91	3	84.5	153.4	117.1	8.7	NA	NA	0	1	1	3.9	39	269	14.93	198	2.235	46	1.19	172	4.45	3.739130435	3.739495798	14.1	218	5.64	3.8	226	0	3
60664	2	70	2	3	2	1	5	3	134	64	45.17	3	116.8	160.8	NA	5.6	107	5.94	1	0	1	4	40	104	5.77	148	1.671	57	1.47	145	3.75	2.543859649	2.551020408	13.3	202	5.22	8.1	481.8	0	2
60667	2	71	2	2	1	1	NA	NA	166	62	27.34	2	58.2	145.9	89.8	7.2	105	5.829	0	1	1	4.4	44	109	6.05	120	1.355	63	1.63	92	2.38	1.46031746	1.460122699	13.4	155	4.01	4.2	249.8	0	1
60670	1	27	1	3	2	1	4.1	3	134	74	30.77	3	92	172.9	101.4	5.6	98	5.44	0	0	0	4.4	44	95	5.27	134	1.513	49	1.27	149	3.85	3.040816327	3.031496063	14.9	198	5.12	7.5	446.1	1	3
60673	2	52	1	1	1	1	2.4	2	136	74	34.12	3	77.6	150.8	99	5.6	NA	NA	0	0	0	4.2	42	95	5.27	122	1.377	46	1.19	154	3.98	3.347826087	3.344537815	14.1	200	5.17	4.7	279.6	0	3
60685	1	30	1	4	1	3	2.09	2	124	82	36.62	3	109.1	172.6	112.7	6.1	105	5.829	1	0	1	4.2	42	105	5.83	120	1.355	55	1.42	137	3.55	2.490909091	2.5	15.8	192	4.97	8.2	487.7	1	2
60698	2	60	2	3	3	1	5	3	138	66	22.83	1	61.1	163.6	NA	5.7	NA	NA	1	0	1	4.8	48	103	5.72	159	1.795	52	1.34	168	4.35	3.230769231	3.246268657	14.5	220	5.69	4.5	267.7	1	3
60705	2	60	2	1	1	3	1.11	2	132	62	30.79	3	70.3	151.1	103.7	5.9	110	6.106	1	0	1	4	40	102	5.66	83	0.937	77	1.99	164	4.24	2.12987013	2.130653266	13	241	6.23	4.3	255.8	0	2
60706	2	50	1	4	2	1	3.43	3	140	82	24.88	1	69.9	167.6	83.7	5.5	NA	NA	0	0	0	4	40	78	4.33	101	1.14	54	1.4	152	3.93	2.814814815	2.807142857	12	206	5.33	5	297.4	0	3
60707	1	34	1	5	2	1	1.24	2	116	82	23.03	1	63	165.4	80.4	5.5	NA	NA	0	0	0	4.8	48	85	4.72	77	0.869	59	1.53	160	4.13	2.711864407	2.699346405	16.5	219	5.66	6.5	386.6	1	2
60713	1	68	2	4	2	1	0.97	1	134	72	28.7	2	89.9	177	105.3	8.2	NA	NA	0	1	1	4.3	43	126	6.99	242	2.732	34	0.88	211	5.46	6.205882353	6.204545455	14.5	245	6.34	8.6	511.5	1	4
60717	1	39	1	4	1	1	NA	NA	160	118	28.21	2	91.2	179.8	99.6	6	NA	NA	0	1	1	4.3	43	149	8.27	104	1.174	59	1.53	166	4.29	2.813559322	2.803921569	16.8	225	5.82	7.5	446.1	0	3
60719	1	80	2	5	1	1	0.74	1	150	48	18.15	1	45.3	158	75.6	5.5	NA	NA	1	0	1	4.2	42	110	6.11	154	1.739	52	1.34	79	2.05	1.519230769	1.529850746	12.6	131	3.39	9.4	559.1	1	1
60721	1	40	1	3	2	3	4.43	3	154	102	25.59	2	91.3	188.9	98.3	4.9	105	5.829	0	0	0	5	50	100	5.55	46	0.519	113	2.92	88	2.28	0.778761062	0.780821918	15.9	201	5.2	3.4	202.2	1	1
60722	1	39	1	4	3	2	3.43	3	118	82	51.46	3	173.1	183.4	152.3	5.9	97	5.384	1	0	1	4.5	45	88	4.88	200	2.258	33	0.85	205	5.3	6.212121212	6.235294118	NA	238	6.15	8.2	487.7	0	4
60724	2	47	1	3	2	3	NA	NA	130	76	28.61	2	69.1	155.4	NA	5.1	NA	NA	0	0	0	3.8	38	95	5.27	109	1.231	74	1.91	126	3.26	1.702702703	1.706806283	13.4	200	5.17	2.7	160.6	1	1
60727	1	21	1	4	1	3	0.11	1	132	84	22.97	1	70.1	174.7	79	5.1	NA	NA	0	0	0	4.3	43	73	4.05	79	0.892	46	1.19	150	3.88	3.260869565	3.260504202	15	196	5.07	5.1	303.3	0	3
60748	2	61	2	4	1	3	0.71	1	134	80	46.97	3	120.4	160.1	138.7	6.7	141	7.827	0	1	1	3.4	34	134	7.44	80	0.903	55	1.42	123	3.18	2.236363636	2.23943662	15.2	178	4.6	4.6	273.6	1	2
60754	1	70	2	3	1	1	0.76	1	142	74	33.92	3	94.6	167	120.4	7.3	168	9.326	0	1	1	3.8	38	159	8.83	141	1.592	34	0.88	79	2.04	2.323529412	2.318181818	14.1	113	2.92	7.3	434.2	1	2
60759	1	80	2	3	3	1	5	3	132	64	28.65	2	95.1	182.2	113.4	6.1	NA	NA	0	1	1	4.2	42	182	10.1	107	1.208	77	1.99	177	4.58	2.298701299	2.301507538	13.7	254	6.57	4.9	291.5	0	2
60760	1	66	2	3	1	1	1.72	2	132	80	23.49	1	72.1	175.2	97	4.9	NA	NA	1	0	1	3.9	39	118	6.55	137	1.547	67	1.73	130	3.36	1.940298507	1.942196532	16	197	5.09	8	475.8	1	1
60761	2	61	2	4	2	1	5	3	146	86	37.01	3	103.6	167.3	107	5.9	101	5.607	1	0	1	3.8	38	92	5.11	161	1.818	59	1.53	108	2.79	1.830508475	1.823529412	13.3	167	4.32	5	297.4	0	1
60778	2	53	1	4	2	1	3.69	3	200	94	26.53	2	75.4	168.6	97.3	6	112	6.217	1	0	1	4.5	45	112	6.22	89	1.005	58	1.5	125	3.23	2.155172414	2.153333333	14.9	183	4.73	4.2	249.8	1	2
60785	1	48	1	2	1	1	3.39	3	132	74	25.94	2	79.8	175.4	95.5	5.5	NA	NA	0	0	0	4.5	45	61	3.39	232	2.619	35	0.91	181	4.68	5.171428571	5.142857143	15.4	216	5.59	5.2	309.3	1	4
60788	1	61	2	4	3	2	4.43	3	146	104	38.73	3	121.6	177.2	124.6	6.2	NA	NA	1	0	1	4.4	44	89	4.94	320	3.613	27	0.7	162	4.19	6	5.985714286	16.3	189	4.89	7.9	469.9	1	4
60791	2	54	1	1	1	1	0.62	1	132	80	31.53	3	78.5	157.8	99.9	5.7	NA	NA	1	0	1	4.3	43	93	5.16	129	1.456	51	1.32	116	3	2.274509804	2.272727273	12.7	167	4.32	3.5	208.2	0	2
60802	1	63	2	3	3	1	4.46	3	142	64	27.15	2	83.9	175.8	107.6	5.6	NA	NA	0	0	0	4.5	45	79	4.39	196	2.213	43	1.11	166	4.29	3.860465116	3.864864865	14.8	209	5.4	6.8	404.5	1	4
60812	2	74	2	3	1	2	0.8	1	208	80	25.57	2	61.2	154.7	101.2	5.8	100	5.551	1	0	1	4.1	41	95	5.27	229	2.585	43	1.11	179	4.63	4.162790698	4.171171171	14.7	222	5.74	6.6	392.6	0	4
60829	1	58	1	3	3	3	5	3	138	72	24.51	1	82.9	183.9	93.4	5.2	97	5.384	0	0	0	4	40	93	5.16	131	1.479	54	1.4	146	3.77	2.703703704	2.692857143	13.7	200	5.17	7	416.4	0	2
60837	1	25	1	1	1	3	0.41	1	124	86	27.78	2	91.5	181.5	99.6	4.9	NA	NA	0	0	0	4.6	46	84	4.66	84	0.948	30	0.78	111	2.87	3.7	3.679487179	14.2	141	3.65	5.9	350.9	1	3
60842	2	48	1	4	3	3	4.8	3	122	94	45.59	3	132.7	170.6	127.2	6.9	142	7.882	0	1	1	3.8	38	134	7.44	77	0.869	44	1.14	144	3.72	3.272727273	3.263157895	12.9	188	4.86	5.2	309.3	0	3
60844	2	45	1	4	1	3	5	3	128	86	25.89	2	65.7	159.3	89	5.6	98	5.44	0	0	0	3.5	35	98	5.44	76	0.858	96	2.48	61	1.58	0.635416667	0.637096774	12.7	157	4.06	3.9	232	0	1
60847	2	53	1	3	2	1	NA	NA	134	78	28.32	2	75.8	163.6	97.8	5.6	NA	NA	0	0	0	4.4	44	84	4.66	241	2.721	46	1.19	168	4.34	3.652173913	3.647058824	13.5	214	5.53	4	237.9	0	3
60866	1	56	1	3	1	1	1.35	2	136	72	26.99	2	89.1	181.7	100.1	5.6	NA	NA	0	0	0	4.5	45	91	5.05	219	2.473	47	1.22	174	4.5	3.70212766	3.68852459	16.3	221	5.72	5.1	303.3	1	3
60870	1	60	2	2	3	1	NA	NA	138	86	18.76	1	49.9	163.1	77.2	5.4	92	5.107	0	0	0	4.5	45	85	4.72	81	0.914	70	1.81	168	4.34	2.4	2.397790055	13.8	238	6.15	5.9	350.9	1	2
60871	1	48	1	3	3	1	5	3	132	76	34.93	3	120.7	185.9	120	5.3	NA	NA	1	0	1	4.4	44	107	5.94	208	2.348	44	1.14	184	4.76	4.181818182	4.175438596	13.5	228	5.9	7.9	469.9	0	4
60873	2	58	1	3	3	1	5	3	152	92	23.71	1	68.2	169.6	81.9	5.3	NA	NA	0	0	0	4.5	45	66	3.66	126	1.423	60	1.55	97	2.51	1.616666667	1.619354839	13.4	157	4.06	3.8	226	0	1
60877	1	69	2	2	1	3	2.73	2	132	70	26.2	2	61.5	153.2	89.2	6	113	6.273	1	0	1	4.2	42	113	6.27	68	0.768	38	0.98	98	2.54	2.578947368	2.591836735	15	136	3.52	5.7	339	0	2
60881	2	45	1	1	3	1	0.59	1	126	80	27.01	2	73.1	164.5	93.9	5.4	NA	NA	0	0	0	4.3	43	85	4.72	135	1.524	49	1.27	169	4.37	3.448979592	3.440944882	12.9	218	5.64	4.5	267.7	0	3
60883	2	47	1	2	3	1	1.72	2	148	90	37.82	3	89.7	154	113.3	6.4	NA	NA	0	1	1	4.1	41	224	12.43	189	2.134	33	0.85	144	3.73	4.363636364	4.388235294	11.9	177	4.58	4.2	249.8	0	4
60891	2	46	1	1	2	1	1.17	2	150	96	33.43	3	87.2	161.5	109.8	6.1	109	6.051	1	0	1	3.7	37	100	5.55	152	1.716	38	0.98	134	3.47	3.526315789	3.540816327	13.6	172	4.45	3.3	196.3	1	3
60895	2	71	2	3	3	1	3.43	3	164	70	36.04	3	97.3	164.3	111.3	7.2	NA	NA	0	1	1	3.9	39	213	11.82	228	2.574	33	0.85	175	4.53	5.303030303	5.329411765	13.9	208	5.38	6.7	398.5	0	4
60896	1	60	2	4	3	1	5	3	134	82	32.25	3	95.2	171.8	100.2	5.8	137	7.605	0	1	1	4	40	131	7.27	451	5.092	26	0.67	85	2.2	3.269230769	3.28358209	14.1	111	2.87	6.7	398.5	1	3
60901	1	57	1	1	3	1	5	3	154	68	28.97	2	80.6	166.8	102.7	5.7	NA	NA	0	1	1	4.1	41	127	7.05	243	2.743	57	1.47	130	3.37	2.280701754	2.292517007	15.3	187	4.84	6.8	404.5	1	2
[truncated: 8,251 more rows]
